# Supplementary material for: Climate change versus deforestation: Implications for tree species distribution in the dry forests of southern Ecuador
Source: PLoS One. 2017 Dec 21;12(12):e0190092. doi: 10.1371/journal.pone.0190092 (PMC5739474; doi:10.1371/journal.pone.0190092)
Supplement: S1 Dataset — (XLS) [file pone.0190092.s001.xls]

## Sheet: presence records
species_name	longitude	latitude	source	complete_name	family	location	correction_km	year_recorded	recordedby	identifiedby	elevation	recordnumb	eventdate	institution	catalognum	rightshold	gbifid	gbif_datasetkey	gbif_occurrence	gbif_publishing	basisofrec	lastinterp
Albizia_multiflora	-79.771	-4.04571	GBIF	Albizia multiflora (Kunth) Barneby & J.W.Grimes	Fabaceae	Road Catacocha-Macara, km 21.	moved<5	1997	Bente B. Klitgaard|et al.	B.B. Klitgaard (AAU)	1000	Klitgaard 398	1997-02-25T00:00Z	MO	1371068	Missouri Botanical Garden	1258592234	7bd65a7a-f762-11e1-a439-00145eb45e9a	urn:catalog:MO:Tropicos:1371068	90fd6680-349f-11d8-aa2d-b8a03c50a862	PRESERVED_SPECIMEN	2016-04-17T14:52Z
Albizia_multiflora	-79.8667	-4.13333	GBIF	Albizia multiflora (Kunth) Barneby & J.W.Grimes	Fabaceae	Road Puente de Lucarque-Celica, km 9.	validated	1996	Gwilym P. Lewis|et al.	G.P. Lewis (K)	1150	Lewis 2327	1996-05-27T00:00Z	MO	1370924	Missouri Botanical Garden	1258591902	7bd65a7a-f762-11e1-a439-00145eb45e9a	urn:catalog:MO:Tropicos:1370924	90fd6680-349f-11d8-aa2d-b8a03c50a862	PRESERVED_SPECIMEN	2016-04-17T14:52Z
Albizia_multiflora	-79.8934	-4.38789	GBIF	Albizia multiflora (Kunth) Barneby & J.W.Grimes	Fabaceae	2 km W Tambo Negro on Macara-Sozoranga road	moved<3	1991	M. Kessler	R. C. Barneby	600	2293	1991-01-27T00:00Z	NY	1408314	The New York Botanical Garden	1097665054	d415c253-4d61-4459-9d25-4015b9084fb0	76ffc6dc-f760-4713-ac00-cb1964cefdde	ae447c50-b8a8-11d8-92a4-b8a03c50a862	PRESERVED_SPECIMEN	2016-04-17T16:33Z
Albizia_multiflora	-79.8976	-4.18654	CuevaJ	Albizia multiflora (Kunth) Barneby & J.W.Grimes	Fabaceae	BS Semideciduo		2016	J. Cueva		NA	A2540			NA	contact J. Cueva, C.I. Espinosa	NA
Albizia_multiflora	-79.9328	-4.1863	CuevaJ	Albizia multiflora (Kunth) Barneby & J.W.Grimes	Fabaceae	BS Semideciduo		2016	J. Cueva		NA	A1833			NA	contact J. Cueva, C.I. Espinosa	NA
Albizia_multiflora	-79.9328	-4.17814	CuevaJ	Albizia multiflora (Kunth) Barneby & J.W.Grimes	Fabaceae	BS Semideciduo		2016	J. Cueva		NA	A1960			NA	contact J. Cueva, C.I. Espinosa	NA
Albizia_multiflora	-79.9409	-4.20528	CuevaJ	Albizia multiflora (Kunth) Barneby & J.W.Grimes	Fabaceae	BS Semideciduo		2016	J. Cueva		NA	A2033			NA	contact J. Cueva, C.I. Espinosa	NA
Albizia_multiflora	-79.9498	-2.17539	GBIF	Albizia multiflora (Kunth) Barneby & J.W.Grimes	Fabaceae	Prope, Guayaquil.	validated	NA	L. Mille	R. C. Barneby; J. W. Grimes	NA	110		NY	1408317	The New York Botanical Garden	1098129837	d415c253-4d61-4459-9d25-4015b9084fb0	ca08669d-b6dd-4de9-a24f-dd548a0579ca	ae447c50-b8a8-11d8-92a4-b8a03c50a862	PRESERVED_SPECIMEN	2016-04-17T16:33Z
Albizia_multiflora	-79.9617	-2.00516	GBIF	Albizia multiflora (Kunth) Barneby & J.W.Grimes	Fabaceae	Capeira, km 21 Guayaquil-Daule. Tropical Dry Forest.	moved<2	NA	Calaway H. Dodson		100	Dodson 12652		MO	1126857	Missouri Botanical Garden	1258339116	7bd65a7a-f762-11e1-a439-00145eb45e9a	urn:catalog:MO:Tropicos:1126857	90fd6680-349f-11d8-aa2d-b8a03c50a862	PRESERVED_SPECIMEN	2016-04-17T14:52Z
Albizia_multiflora	-79.9685	-1.99952	GBIF	Albizia multiflora (Kunth) Barneby & J.W.Grimes	Fabaceae	Capeira, 22 km N of Guayaquil on road to Daule. disturbed dry forest.	moved<3	1986	Alwyn H. Gentry|Calaway H. Dodson	D. Neill	85	Gentry 54812	1986-07-14T00:00Z	MO	79223	Missouri Botanical Garden	1261515525	7bd65a7a-f762-11e1-a439-00145eb45e9a	urn:catalog:MO:Tropicos:79223	90fd6680-349f-11d8-aa2d-b8a03c50a862	PRESERVED_SPECIMEN	2016-04-17T14:52Z
Albizia_multiflora	-79.9821	-2.17869	GBIF	Albizia multiflora (Kunth) Barneby & J.W.Grimes	Fabaceae	Bosque Protector Cerro Blanco. Tropical Dry Forest. On alluvial fan below base of Cerro Blanco, near visitor center. Secondary forest.	moved<2	1996	David Neill|Tamara Nu‰Û¢ÌÛ_ez|J. Machuca	D. Neill	60	Neill 10664	1996-08-08T00:00Z	MO	1100880	Missouri Botanical Garden	1258311774	7bd65a7a-f762-11e1-a439-00145eb45e9a	urn:catalog:MO:Tropicos:1100880	90fd6680-349f-11d8-aa2d-b8a03c50a862	PRESERVED_SPECIMEN	2016-04-17T14:52Z
Albizia_multiflora	-79.9954	-2.18137	GBIF	Albizia multiflora (Kunth) Barneby & J.W.Grimes	Fabaceae	Bosque Protector Cerro Blanco. Lower area of reserve, on sloping plain below base of mountain. Deep soil, derived from limestone. Tropical Dry Forest. Secondary, disturbed forest.	moved<2	1996	David Neill|Tamara Nunez	D. Neill	50	Neill 10517	1996-03-01T00:00Z	MO	1065767	Missouri Botanical Garden	1258273421	7bd65a7a-f762-11e1-a439-00145eb45e9a	urn:catalog:MO:Tropicos:1065767	90fd6680-349f-11d8-aa2d-b8a03c50a862	PRESERVED_SPECIMEN	2016-04-17T14:52Z
Albizia_multiflora	-80	-1.86666	GBIF	Albizia multiflora (Kunth) Barneby & J.W.Grimes	Fabaceae	Along highway from Guayaquil to Daule, near bridge over Rio Daule. Tropical Dry Forest life zone. Seasonally inundated ground.	validated	1996	David Neill|Tamara Nu‰Û¢ÌÛ_ez|A. Dik	D.A. Neill	50	Neill 10689	1996-08-14T00:00Z	MO	1100913	Missouri Botanical Garden	1258311820	7bd65a7a-f762-11e1-a439-00145eb45e9a	urn:catalog:MO:Tropicos:1100913	90fd6680-349f-11d8-aa2d-b8a03c50a862	PRESERVED_SPECIMEN	2016-04-17T14:52Z
Albizia_multiflora	-80.016	-2.17541	GBIF	Albizia multiflora (Kunth) Barneby & J.W.Grimes	Fabaceae	Cerro Azul. Carretera a Salinas, km 13. Bosque seco Tropical, transicion a bosque humedo.	moved<5	1991	Daniel Rubio|Galo A. Tipaz|W. Herzog|Tamara Nu‰Û¢ÌÛ_ez	D. Neill	425	Rubio 2095	1991-08-18T00:00Z	MO	85967	Missouri Botanical Garden	1261546578	7bd65a7a-f762-11e1-a439-00145eb45e9a	urn:catalog:MO:Tropicos:85967	90fd6680-349f-11d8-aa2d-b8a03c50a862	PRESERVED_SPECIMEN	2016-04-17T14:52Z
Albizia_multiflora	-80.0752	-3.89648	GBIF	Albizia multiflora (Kunth) Barneby & J.W.Grimes	Fabaceae	Bosque Petrificado Puyango, setor de Cochurco.	moved<2	2000	P. Lozano		350	1172	2000-06-03T00:00Z	NY	1408319	The New York Botanical Garden	1097599270	d415c253-4d61-4459-9d25-4015b9084fb0	6b33bb44-f082-422c-a2b4-ccd495420cad	ae447c50-b8a8-11d8-92a4-b8a03c50a862	PRESERVED_SPECIMEN	2016-04-17T16:33Z
Albizia_multiflora	-80.0795	-3.87421	GBIF	Albizia multiflora (Kunth) Barneby & J.W.Grimes	Fabaceae	"Bosque Petrificado de Puyango". Ca. 1.5 km on upper track from information centre towards the forest.	moved<1	1996	Bente B. Klitgaard|et al.	B.B. Klitgaard (AAU)	450	Klitgaard 312	1996-08-23T00:00Z	MO	1371074	Missouri Botanical Garden	1258592254	7bd65a7a-f762-11e1-a439-00145eb45e9a	urn:catalog:MO:Tropicos:1371074	90fd6680-349f-11d8-aa2d-b8a03c50a862	PRESERVED_SPECIMEN	2016-04-17T14:52Z
Albizia_multiflora	-80.0892	-3.88796	GBIF	Albizia multiflora (Kunth) Barneby & J.W.Grimes	Fabaceae	Bosque Petrificado Puyango al sur.	moved<2	1995	X. Cornejo	R. C. Barneby	450	3916	1995-05-30T00:00Z	NY	1408340	The New York Botanical Garden	1097083876	d415c253-4d61-4459-9d25-4015b9084fb0	0f1a0344-4bee-40e5-a9bc-479ae189403d	ae447c50-b8a8-11d8-92a4-b8a03c50a862	PRESERVED_SPECIMEN	2016-04-17T16:33Z
Albizia_multiflora	-80.1333	-2.16666	GBIF	Albizia multiflora (Kunth) Barneby & J.W.Grimes	Fabaceae	Bosque Protector Cerro Blanco. Carretera Guayaquil-Salinas, Km 17. Caminos de acceso a casa administrativa. Bosque seco Tropical. Suelo derivado de roca caliza.	validated	1995	Tamara Nunez|Epifanio Yagual	D.A. Neill	75	Nunez 225	1995-12-19T00:00Z	MO	1063686	Missouri Botanical Garden	1258271122	7bd65a7a-f762-11e1-a439-00145eb45e9a	urn:catalog:MO:Tropicos:1063686	90fd6680-349f-11d8-aa2d-b8a03c50a862	PRESERVED_SPECIMEN	2016-04-17T14:52Z
Albizia_multiflora	-80.233	-4.27123	GBIF	Albizia multiflora (Kunth) Barneby & J.W.Grimes	Fabaceae	Zapotillo-Paletillas, km 19, dirt road from junction on Zapotillo-Macara road, km 10.	moved<5	1997	Gwilym P. Lewis|Pablo Lozano	G.P. Lewis (K)	500	Lewis 3056	1997-03-07T00:00Z	MO	1370925	Missouri Botanical Garden	1258591912	7bd65a7a-f762-11e1-a439-00145eb45e9a	urn:catalog:MO:Tropicos:1370925	90fd6680-349f-11d8-aa2d-b8a03c50a862	PRESERVED_SPECIMEN	2016-04-17T14:52Z
Albizia_multiflora	-80.2566	-4.24728	CuevaJ	Albizia multiflora (Kunth) Barneby & J.W.Grimes	Fabaceae	BS Deciduo		2016	J. Cueva		NA	A7587			NA	contact J. Cueva, C.I. Espinosa	NA
Albizia_multiflora	-80.2602	-4.23082	CuevaJ	Albizia multiflora (Kunth) Barneby & J.W.Grimes	Fabaceae	BS Deciduo		2016	J. Cueva		NA	A4021			NA	contact J. Cueva, C.I. Espinosa	NA
Albizia_multiflora	-80.263	-4.22802	CuevaJ	Albizia multiflora (Kunth) Barneby & J.W.Grimes	Fabaceae	BS Deciduo		2016	J. Cueva		NA	A3828			NA	contact J. Cueva, C.I. Espinosa	NA
Albizia_multiflora	-80.2926	-4.22922	CuevaJ	Albizia multiflora (Kunth) Barneby & J.W.Grimes	Fabaceae	BS Semideciduo		2016	J. Cueva		NA	C2P1-202			NA	contact J. Cueva, C.I. Espinosa	NA
Albizia_multiflora	-80.2935	-4.31248	CuevaJ	Albizia multiflora (Kunth) Barneby & J.W.Grimes	Fabaceae	BS Deciduo		2016	J. Cueva		NA	A912			NA	contact J. Cueva, C.I. Espinosa	NA
Albizia_multiflora	-80.2954	-4.22922	CuevaJ	Albizia multiflora (Kunth) Barneby & J.W.Grimes	Fabaceae	BS Semideciduo		2016	J. Cueva		NA	C2P2-141			NA	contact J. Cueva, C.I. Espinosa	NA
Albizia_multiflora	-80.3083	-4.22576	CuevaJ	Albizia multiflora (Kunth) Barneby & J.W.Grimes	Fabaceae	BS Semideciduo		2016	J. Cueva		NA	A354			NA	contact J. Cueva, C.I. Espinosa	NA
Albizia_multiflora	-80.3212	-4.24618	CuevaJ	Albizia multiflora (Kunth) Barneby & J.W.Grimes	Fabaceae	BS Semideciduo		2016	J. Cueva		NA	A013			NA	contact J. Cueva, C.I. Espinosa	NA
Albizia_multiflora	-80.329	-4.34032	CuevaJ	Albizia multiflora (Kunth) Barneby & J.W.Grimes	Fabaceae	BS Deciduo		2016	J. Cueva		NA	TUM7066			NA	contact J. Cueva, C.I. Espinosa	NA
Albizia_multiflora	-80.3365	-4.24109	CuevaJ	Albizia multiflora (Kunth) Barneby & J.W.Grimes	Fabaceae	BS Semideciduo		2016	J. Cueva		NA	A441			NA	contact J. Cueva, C.I. Espinosa	NA
Albizia_multiflora	-80.3393	-4.24109	CuevaJ	Albizia multiflora (Kunth) Barneby & J.W.Grimes	Fabaceae	BS Semideciduo		2016	J. Cueva		NA	A302			NA	contact J. Cueva, C.I. Espinosa	NA
Albizia_multiflora	-80.3393	-4.23829	CuevaJ	Albizia multiflora (Kunth) Barneby & J.W.Grimes	Fabaceae	BS Semideciduo		2016	J. Cueva		NA	A334			NA	contact J. Cueva, C.I. Espinosa	NA
Albizia_multiflora	-80.3667	-2.41666	GBIF	Albizia multiflora (Kunth) Barneby & J.W.Grimes	Fabaceae	"Road Guayaquil - Salinas, near Gomez Rendon. Dry thornscrub. "	validated	1980	L.B. Holm-Nielsen|Jaime L. Jaramillo|Flavio Coello	D. Neill	50	Holm-Nielsen 27756	1980-10-25T00:00Z	MO	1085365	Missouri Botanical Garden	1258294901	7bd65a7a-f762-11e1-a439-00145eb45e9a	urn:catalog:MO:Tropicos:1085365	90fd6680-349f-11d8-aa2d-b8a03c50a862	PRESERVED_SPECIMEN	2016-04-17T14:52Z
Albizia_multiflora	-80.3765	-4.30166	CuevaJ	Albizia multiflora (Kunth) Barneby & J.W.Grimes	Fabaceae	BS Deciduo		2016	J. Cueva		NA	C4P2-56			NA	contact J. Cueva, C.I. Espinosa	NA
Albizia_multiflora	-80.3875	-4.03476	CuevaJ	Albizia multiflora (Kunth) Barneby & J.W.Grimes	Fabaceae	BS Deciduo		2016	J. Cueva		NA	A4720			NA	contact J. Cueva, C.I. Espinosa	NA
Albizia_multiflora	-80.4035	-4.34411	CuevaJ	Albizia multiflora (Kunth) Barneby & J.W.Grimes	Fabaceae	BS Deciduo		2016	J. Cueva		NA	C5P3-23			NA	contact J. Cueva, C.I. Espinosa	NA
Albizia_multiflora	-80.4396	-4.01847	CuevaJ	Albizia multiflora (Kunth) Barneby & J.W.Grimes	Fabaceae	BS Deciduo		2016	J. Cueva		NA	A2197			NA	contact J. Cueva, C.I. Espinosa	NA
Albizia_multiflora	-80.4487	-4.04561	CuevaJ	Albizia multiflora (Kunth) Barneby & J.W.Grimes	Fabaceae	BS Deciduo		2016	J. Cueva		NA	C2P3-36			NA	contact J. Cueva, C.I. Espinosa	NA
Albizia_multiflora	-80.5833	-1.06666	GBIF	Albizia multiflora (Kunth) Barneby & J.W.Grimes	Fabaceae	Road Montecristi - Porto Viejo. Dry forest and thornscrub.	validated	1980	L.B. Holm-Nielsen|Jaime L. Jaramillo|Flavio Coello		75	Holm-Nielsen 27892	1980-10-27T00:00Z	MO	1085378	Missouri Botanical Garden	1258294918	7bd65a7a-f762-11e1-a439-00145eb45e9a	urn:catalog:MO:Tropicos:1085378	90fd6680-349f-11d8-aa2d-b8a03c50a862	PRESERVED_SPECIMEN	2016-04-17T14:52Z
Albizia_multiflora	-80.6333	-1.25	GBIF	Albizia multiflora (Kunth) Barneby & J.W.Grimes	Fabaceae	Bosque Protector Sancan y Cerro Montecristi, Sector Cerro Santa Rosa Rio arriba margen derecho del Rio Sancan y margen izquierdo del rio pi‰Û¢ÌÛ_on.	validated	1998	Lider Miranda|H. Miranda	L. & H. Miranda	415	Miranda 84	1998-11-14T00:00Z	MO	1325420	Missouri Botanical Garden	1258542256	7bd65a7a-f762-11e1-a439-00145eb45e9a	urn:catalog:MO:Tropicos:1325420	90fd6680-349f-11d8-aa2d-b8a03c50a862	PRESERVED_SPECIMEN	2016-04-17T14:52Z
Albizia_multiflora	-80.6696	-1.05811	GBIF	Albizia multiflora (Kunth) Barneby & J.W.Grimes	Fabaceae	Cerro Montecristi.	moved<2	1996	Carlos E. Ceron|Consuelo Montalvo A.		450	Ceron Martinez 31204	1996-04-23T00:00Z	MO	100154521	Missouri Botanical Garden	1257514582	7bd65a7a-f762-11e1-a439-00145eb45e9a	urn:catalog:MO:Tropicos:100154521	90fd6680-349f-11d8-aa2d-b8a03c50a862	PRESERVED_SPECIMEN	2016-04-17T14:52Z
Albizia_multiflora	-80.6718	-1.04988	GBIF	Albizia multiflora (Kunth) Barneby & J.W.Grimes	Fabaceae	Bosque Protector Sancan y Cerro Montecristi	moved<3	1998	Lider Miranda|H. Miranda	L. & H. Miranda	450	Miranda 31	1998-11-02T00:00Z	MO	1350158	Missouri Botanical Garden	1258569351	7bd65a7a-f762-11e1-a439-00145eb45e9a	urn:catalog:MO:Tropicos:1350158	90fd6680-349f-11d8-aa2d-b8a03c50a862	PRESERVED_SPECIMEN	2016-04-17T14:52Z
Albizia_multiflora	-80.7	-1.38333	GBIF	Albizia multiflora (Kunth) Barneby & J.W.Grimes	Fabaceae	Machalilla National Park.	validated	1991	Bente B. Klitgaard	D. Neill	400	Klitgaard 99465	1991-11-14T00:00Z	MO	920448	Missouri Botanical Garden	1261845307	7bd65a7a-f762-11e1-a439-00145eb45e9a	urn:catalog:MO:Tropicos:920448	90fd6680-349f-11d8-aa2d-b8a03c50a862	PRESERVED_SPECIMEN	2016-04-17T14:52Z
Albizia_multiflora	-80.7024	-1.5932	GBIF	Albizia multiflora (Kunth) Barneby & J.W.Grimes	Fabaceae	Machalilla National Park, San Sebastian, moist forest remnant, 8-9 km SE of Agua Blanca. TRANSECT # 1	moved<2	1991	A. H. Gentry	R. C. Barneby; J. W. Grimes	550	72713	1991-01-24T00:00Z	NY	1408311	The New York Botanical Garden	1098408673	d415c253-4d61-4459-9d25-4015b9084fb0	fbc5aa24-ff7c-4c4a-a45a-801da4ec828e	ae447c50-b8a8-11d8-92a4-b8a03c50a862	PRESERVED_SPECIMEN	2016-04-17T16:33Z
Albizia_multiflora	-80.7074	-1.38606	GBIF	Albizia multiflora (Kunth) Barneby & J.W.Grimes	Fabaceae	Machalilla National Park, along Rio El Platano, E of San Sebastian, very disturbed dry forest along stream.	moved<1	1991	Alwyn H. Gentry|Carmen Josse	D. Neill	300	Gentry 72692	1991-01-23T00:00Z	MO	98693	Missouri Botanical Garden	1261915544	7bd65a7a-f762-11e1-a439-00145eb45e9a	urn:catalog:MO:Tropicos:98693	90fd6680-349f-11d8-aa2d-b8a03c50a862	PRESERVED_SPECIMEN	2016-04-17T14:52Z
Albizia_multiflora	-80.7096	-1.34195	GBIF	Albizia multiflora (Kunth) Barneby & J.W.Grimes	Fabaceae	3 km E of the small town of Puerto Cayo close to the road towards Jipijapa in an area known locally as la Sabana.	moved<30	1987	Colin E. Hughes	D. Neill (MO)	100	Hughes 999	1987-05-31T00:00Z	MO	1079832	Missouri Botanical Garden	1258288788	7bd65a7a-f762-11e1-a439-00145eb45e9a	urn:catalog:MO:Tropicos:1079832	90fd6680-349f-11d8-aa2d-b8a03c50a862	PRESERVED_SPECIMEN	2016-04-17T14:52Z
Albizia_multiflora	-80.7376	-1.53014	GBIF	Albizia multiflora (Kunth) Barneby & J.W.Grimes	Fabaceae	Parroquia Machalilla. Parque Nacional Machalilla. Comunidad Agua Blanca. Monte Espinoso Tropical. Informantes: Isidro Ventura, Enrique Vasquez, Elias Maldonado.	moved<2	1990	Carlos E. Ceron	D. Neill	125	Ceron Martinez 11688	1990-08-02T00:00Z	MO	82621	Missouri Botanical Garden	1261542310	7bd65a7a-f762-11e1-a439-00145eb45e9a	urn:catalog:MO:Tropicos:82621	90fd6680-349f-11d8-aa2d-b8a03c50a862	PRESERVED_SPECIMEN	2016-04-17T14:52Z
Albizia_multiflora	-80.74	-1.54544	GBIF	Albizia multiflora (Kunth) Barneby & J.W.Grimes	Fabaceae	Estero Manta Blanca, Machalilla National Park, S of Agua Blanca, dry scrubby disturbed dry forest with larger trees along dry creek.	moved<5	1991	Alwyn H. Gentry|Carmen Josse	L. Rico (K)	150	Gentry 72713	1991-01-24T00:00Z	MO	98839	Missouri Botanical Garden	1261917179	7bd65a7a-f762-11e1-a439-00145eb45e9a	urn:catalog:MO:Tropicos:98839	90fd6680-349f-11d8-aa2d-b8a03c50a862	PRESERVED_SPECIMEN	2016-04-17T14:52Z
Albizia_multiflora	-80.75	-1.5	GBIF	Albizia multiflora (Kunth) Barneby & J.W.Grimes	Fabaceae	Rio Buenavista.	validated	1980	S. A. Thompson	R. C. Barneby; J. W. Grimes	22.5	411	1980-03-15T00:00Z	NY	1408316	The New York Botanical Garden	1098207583	d415c253-4d61-4459-9d25-4015b9084fb0	d7e7ac23-4b59-4ec7-a2ec-ea54635a5468	ae447c50-b8a8-11d8-92a4-b8a03c50a862	PRESERVED_SPECIMEN	2016-04-17T16:33Z
Albizia_multiflora	-80.78	-1.58	GBIF	Albizia multiflora (Kunth) Barneby & J.W.Grimes	Fabaceae	ca. 8 km. SE of Puerto Lopez.	validated	1980	S. A. Thompson	R. C. Barneby; J. W. Grimes	60	413	1980-03-17T00:00Z	NY	1408318	The New York Botanical Garden	1097759793	d415c253-4d61-4459-9d25-4015b9084fb0	87ea410a-0073-4d77-b5a7-90862023e33e	ae447c50-b8a8-11d8-92a4-b8a03c50a862	PRESERVED_SPECIMEN	2016-04-17T16:33Z
Albizia_multiflora	-80.7833	-1.56666	GBIF	Albizia multiflora (Kunth) Barneby & J.W.Grimes	Fabaceae	Rio Blanco, km 4. Vegetation: deciduous cactus thorn scrub with Armatocereus.	validated	1997	Gwilym P. Lewis|Bente B. Klitgaard		175	Lewis 3338	1997-05-28T00:00Z	MO	2878310	Missouri Botanical Garden	1260237224	7bd65a7a-f762-11e1-a439-00145eb45e9a	urn:catalog:MO:Tropicos:2878310	90fd6680-349f-11d8-aa2d-b8a03c50a862	PRESERVED_SPECIMEN	2016-04-17T14:52Z
Albizia_multiflora	-80.85	-1.05	GBIF	Albizia multiflora (Kunth) Barneby & J.W.Grimes	Fabaceae	30 km S of Manta, new road to San Lorenzo. Tropical moist forest/dry forest transition.	validated	1997	David Neill|Mercedes Asanza	D.A. Neill	200	Neill 10711	1997-06-02T00:00Z	MO	1196928	Missouri Botanical Garden	1258403414	7bd65a7a-f762-11e1-a439-00145eb45e9a	urn:catalog:MO:Tropicos:1196928	90fd6680-349f-11d8-aa2d-b8a03c50a862	PRESERVED_SPECIMEN	2016-04-17T14:52Z
Bursera_graveolens	-78.1271	0.585369	GBIF	Bursera graveolens (Kunth) Triana & Planch.	Burseraceae	Carretera entre Lita e Ibarra. Sitio San Guillermo. Bosque seco Premontano.	moved<2	1990	Walter A. Palacios	W. Palacios (QCNE)	1600	Palacios Cuenca 5165	1990-05-27T00:00Z	MO	120522	Missouri Botanical Garden	1258412352	7bd65a7a-f762-11e1-a439-00145eb45e9a	urn:catalog:MO:Tropicos:120522	90fd6680-349f-11d8-aa2d-b8a03c50a862	PRESERVED_SPECIMEN	2016-04-17T14:38Z
Bursera_graveolens	-79.3517	-4.04694	GBIF	Bursera graveolens (Kunth) Triana & Planch.	Burseraceae	Rd. La Toma - El Tambo, km 10. Xerophytic vegetation with cacti.	validated	2001	Jens E. Madsen|Anja Byg|Carlos Chimbo		1300	Madsen 7761	2001-04-29T00:00Z	MO	2681771	Missouri Botanical Garden	1260021078	7bd65a7a-f762-11e1-a439-00145eb45e9a	urn:catalog:MO:Tropicos:2681771	90fd6680-349f-11d8-aa2d-b8a03c50a862	PRESERVED_SPECIMEN	2016-04-17T14:38Z
Bursera_graveolens	-79.3762	-4.02019	GBIF	Bursera graveolens (Kunth) Triana & Planch.	Burseraceae	Carretero Cariamanga-Catamayo, cerca de Catamayo.	moved<2	1988	A. Freire Fierro		NA	1098	1988-03-01T00:00Z	NY	1096693	The New York Botanical Garden	1097091225	d415c253-4d61-4459-9d25-4015b9084fb0	1064a581-9bf6-4c1b-a76b-2aa5122a0ddc	ae447c50-b8a8-11d8-92a4-b8a03c50a862	PRESERVED_SPECIMEN	2016-04-17T16:31Z
Bursera_graveolens	-79.3833	-4	GBIF	Bursera graveolens (Kunth) Triana & Planch.	Burseraceae	Zona seco arenosa	validated	NA	* FIERRO		NA	FIERRO 1098		MO	3461538	Missouri Botanical Garden	1260881419	7bd65a7a-f762-11e1-a439-00145eb45e9a	urn:catalog:MO:Tropicos:3461538	90fd6680-349f-11d8-aa2d-b8a03c50a862	PRESERVED_SPECIMEN	2016-04-17T14:38Z
Bursera_graveolens	-79.3843	-3.98352	GBIF	Bursera graveolens (Kunth) Triana & Planch.	Burseraceae	Catamayo Valley.	moved<10	1984	Jens E. Madsen		1400	Madsen 74006	1984-04-21T00:00Z	MO	122516	Missouri Botanical Garden	1258434166	7bd65a7a-f762-11e1-a439-00145eb45e9a	urn:catalog:MO:Tropicos:122516	90fd6680-349f-11d8-aa2d-b8a03c50a862	PRESERVED_SPECIMEN	2016-04-17T14:38Z
Bursera_graveolens	-79.895	-4.18897	CuevaJ	Bursera graveolens (Kunth) Triana & Planch.	Burseraceae	BS Semideciduo		2016	J. Cueva		NA	A2902				contact J. Cueva, C.I. Espinosa	NA
Bursera_graveolens	-79.8978	-4.18897	CuevaJ	Bursera graveolens (Kunth) Triana & Planch.	Burseraceae	BS Semideciduo		2016	J. Cueva		NA	A3032				contact J. Cueva, C.I. Espinosa	NA
Bursera_graveolens	-79.92	-4.23	GBIF	Bursera graveolens (Kunth) Triana & Planch.	Burseraceae	Reserva privada Laipuna, road Catacocha - Macara, NW of Portachuelo.	validated	2004	J. Homeier	D. C. Daly	1200	1312	2004-03-31T00:00Z	NY	1210596	The New York Botanical Garden	1097815692	d415c253-4d61-4459-9d25-4015b9084fb0	91f27a48-c93a-41ed-b58c-ed2889ff0d1f	ae447c50-b8a8-11d8-92a4-b8a03c50a862	PRESERVED_SPECIMEN	2016-04-17T16:31Z
Bursera_graveolens	-79.9328	-4.1863	CuevaJ	Bursera graveolens (Kunth) Triana & Planch.	Burseraceae	BS Semideciduo		2016	J. Cueva		NA	A1853				contact J. Cueva, C.I. Espinosa	NA
Bursera_graveolens	-79.9356	-4.17534	CuevaJ	Bursera graveolens (Kunth) Triana & Planch.	Burseraceae	BS Semideciduo		2016	J. Cueva		NA	A1987				contact J. Cueva, C.I. Espinosa	NA
Bursera_graveolens	-79.9387	-4.2079	CuevaJ	Bursera graveolens (Kunth) Triana & Planch.	Burseraceae	BS Semideciduo		2016	J. Cueva		NA	A2571				contact J. Cueva, C.I. Espinosa	NA
Bursera_graveolens	-79.9409	-4.20528	CuevaJ	Bursera graveolens (Kunth) Triana & Planch.	Burseraceae	BS Semideciduo		2016	J. Cueva		NA	A2820				contact J. Cueva, C.I. Espinosa	NA
Bursera_graveolens	-79.95	-2.2	GBIF	Bursera graveolens (Kunth) Triana & Planch.	Burseraceae	Ecuador, prov. Guayas,Bosque Protector Paraiso	validated	1997	X. Cornejo & C. Bonifaz		150	5596	1997-04-19T00:00Z	S	S10-39832		1096739335	0943f690-fde5-11dd-83f4-b8a03c50a862	S:VascularPlants:S10-39832	4c415e40-1e21-11de-9e40-a0d6ecebb8bf	PRESERVED_SPECIMEN	2016-04-17T16:39Z
Bursera_graveolens	-79.9617	-2.00507	GBIF	Bursera graveolens (Kunth) Triana & Planch.	Burseraceae	Capeira. Km 21 on the Guayaquil to Daule road. Tropical Dry Forest.	moved<2	1981	Calaway H. Dodson|P.M. Dodson		110	Dodson 11380	1981-09-19T00:00Z	MO	1125013	Missouri Botanical Garden	1258337135	7bd65a7a-f762-11e1-a439-00145eb45e9a	urn:catalog:MO:Tropicos:1125013	90fd6680-349f-11d8-aa2d-b8a03c50a862	PRESERVED_SPECIMEN	2016-04-17T14:38Z
Bursera_graveolens	-79.963	-2.0195	GBIF	Bursera graveolens (Kunth) Triana & Planch.	Burseraceae	Capeira km 21, Guayaquil to Daule, Tropical dry forest.	validated	1983	Calaway H. Dodson|Alwyn H. Gentry		110	Dodson 13867	1983-05-24T00:00Z	MO	2818108	Missouri Botanical Garden	1260170820	7bd65a7a-f762-11e1-a439-00145eb45e9a	urn:catalog:MO:Tropicos:2818108	90fd6680-349f-11d8-aa2d-b8a03c50a862	PRESERVED_SPECIMEN	2016-04-17T14:38Z
Bursera_graveolens	-79.9667	-2.16666	GBIF	Bursera graveolens (Kunth) Triana & Planch.	Burseraceae	Bosque Protector Cerro Blanco, 15 Km al oeste de Guayaquil, cerro Mirador de los Monos. Bosque seco Tropical. Suelo derivado de roca caliza.	validated	NA	Daniel Rubio|Walter A. Palacios	D.C. Daly (NY)	200	Rubio 2463		MO	883124	Missouri Botanical Garden	1261552050	7bd65a7a-f762-11e1-a439-00145eb45e9a	urn:catalog:MO:Tropicos:883124	90fd6680-349f-11d8-aa2d-b8a03c50a862	PRESERVED_SPECIMEN	2016-04-17T14:38Z
Bursera_graveolens	-80.1964	-3.50826	GBIF	Bursera graveolens (Kunth) Triana & Planch.	Burseraceae	Road Huaquillas - Arenillas, km 2 from Huaquillas. Dry forest, dominated by arborescent cacti.	moved<1	1984	Jens E. Madsen	Daly, D. (NY)	50	Madsen 50193	1984-02-16T00:00Z	MO	2686496	Missouri Botanical Garden	1260026299	7bd65a7a-f762-11e1-a439-00145eb45e9a	urn:catalog:MO:Tropicos:2686496	90fd6680-349f-11d8-aa2d-b8a03c50a862	PRESERVED_SPECIMEN	2016-04-17T14:38Z
Bursera_graveolens	-80.2566	-4.24728	CuevaJ	Bursera graveolens (Kunth) Triana & Planch.	Burseraceae	BS Deciduo		2016	J. Cueva		NA	C1P1-69				contact J. Cueva, C.I. Espinosa	NA
Bursera_graveolens	-80.2602	-4.23082	CuevaJ	Bursera graveolens (Kunth) Triana & Planch.	Burseraceae	BS Deciduo		2016	J. Cueva		NA	A4088				contact J. Cueva, C.I. Espinosa	NA
Bursera_graveolens	-80.263	-4.23082	CuevaJ	Bursera graveolens (Kunth) Triana & Planch.	Burseraceae	BS Deciduo		2016	J. Cueva		NA	A4157				contact J. Cueva, C.I. Espinosa	NA
Bursera_graveolens	-80.2907	-4.31248	CuevaJ	Bursera graveolens (Kunth) Triana & Planch.	Burseraceae	BS Deciduo		2016	J. Cueva		NA	A591				contact J. Cueva, C.I. Espinosa	NA
Bursera_graveolens	-80.3059	-4.3431	CuevaJ	Bursera graveolens (Kunth) Triana & Planch.	Burseraceae	BS Deciduo		2016	J. Cueva		NA	A967				contact J. Cueva, C.I. Espinosa	NA
Bursera_graveolens	-80.3111	-4.22576	CuevaJ	Bursera graveolens (Kunth) Triana & Planch.	Burseraceae	BS Semideciduo		2016	J. Cueva		NA	A88				contact J. Cueva, C.I. Espinosa	NA
Bursera_graveolens	-80.327	-4.34312	CuevaJ	Bursera graveolens (Kunth) Triana & Planch.	Burseraceae	BS Deciduo		2016	J. Cueva		NA	TUM7014				contact J. Cueva, C.I. Espinosa	NA
Bursera_graveolens	-80.329	-4.34313	CuevaJ	Bursera graveolens (Kunth) Triana & Planch.	Burseraceae	BS Deciduo		2016	J. Cueva		NA	A797				contact J. Cueva, C.I. Espinosa	NA
Bursera_graveolens	-80.3333	-2.68333	GBIF	Bursera graveolens (Kunth) Triana & Planch.	Burseraceae	Entre Playas y Posorja lado sur del Peninsula. Manglar y bosque seco cerca del mar.	validated	1982	H. Balslev		2	Balslev 2253	1982-02-20T00:00Z	MO	2635585	Missouri Botanical Garden	1259970273	7bd65a7a-f762-11e1-a439-00145eb45e9a	urn:catalog:MO:Tropicos:2635585	90fd6680-349f-11d8-aa2d-b8a03c50a862	PRESERVED_SPECIMEN	2016-04-17T14:38Z
Bursera_graveolens	-80.3365	-4.24109	CuevaJ	Bursera graveolens (Kunth) Triana & Planch.	Burseraceae	BS Semideciduo		2016	J. Cueva		NA	A457				contact J. Cueva, C.I. Espinosa	NA
Bursera_graveolens	-80.3393	-4.23829	CuevaJ	Bursera graveolens (Kunth) Triana & Planch.	Burseraceae	BS Semideciduo		2016	J. Cueva		NA	A342				contact J. Cueva, C.I. Espinosa	NA
Bursera_graveolens	-80.3415	-4.34314	CuevaJ	Bursera graveolens (Kunth) Triana & Planch.	Burseraceae	BS Deciduo		2016	J. Cueva		NA	A1592				contact J. Cueva, C.I. Espinosa	NA
Bursera_graveolens	-80.3415	-4.31763	CuevaJ	Bursera graveolens (Kunth) Triana & Planch.	Burseraceae	BS Deciduo		2016	J. Cueva		NA	A3929				contact J. Cueva, C.I. Espinosa	NA
Bursera_graveolens	-80.3737	-4.30166	CuevaJ	Bursera graveolens (Kunth) Triana & Planch.	Burseraceae	BS Deciduo		2016	J. Cueva		NA	C4P1-3				contact J. Cueva, C.I. Espinosa	NA
Bursera_graveolens	-80.4035	-4.34691	CuevaJ	Bursera graveolens (Kunth) Triana & Planch.	Burseraceae	BS Deciduo		2016	J. Cueva		NA	C5P2-36				contact J. Cueva, C.I. Espinosa	NA
Bursera_graveolens	-80.4368	-4.02127	CuevaJ	Bursera graveolens (Kunth) Triana & Planch.	Burseraceae	BS Deciduo		2016	J. Cueva		NA	C3P1-58				contact J. Cueva, C.I. Espinosa	NA
Bursera_graveolens	-80.4396	-4.02127	CuevaJ	Bursera graveolens (Kunth) Triana & Planch.	Burseraceae	BS Deciduo		2016	J. Cueva		NA	C3P2-74				contact J. Cueva, C.I. Espinosa	NA
Bursera_graveolens	-80.446	-4.04842	CuevaJ	Bursera graveolens (Kunth) Triana & Planch.	Burseraceae	BS Deciduo		2016	J. Cueva		NA	C2P1-61				contact J. Cueva, C.I. Espinosa	NA
Bursera_graveolens	-80.5833	-1.16666	GBIF	Bursera graveolens (Kunth) Triana & Planch.	Burseraceae	Bosque protector Sancan y Cerro Montecristi, sector Aguas Nuevas, rio arriba, margen derecho de la union de los rios Pi‰Û¢ÌÛ_on y Sancan	validated	1998	Lider Miranda|H. Miranda	L. & H. Miranda	472	Miranda 73	1998-11-10T00:00Z	MO	1350200	Missouri Botanical Garden	1258569348	7bd65a7a-f762-11e1-a439-00145eb45e9a	urn:catalog:MO:Tropicos:1350200	90fd6680-349f-11d8-aa2d-b8a03c50a862	PRESERVED_SPECIMEN	2016-04-17T14:38Z
Bursera_graveolens	-80.621	-2.36768	GBIF	Bursera graveolens (Kunth) Triana & Planch.	Burseraceae	Low mountain NE of Chanduy. Rocky and sandy area with ravines.	moved<15	1973	L.B. Holm-Nielsen|et al.		137.5	Holm-Nielsen 2183	1973-03-19T00:00Z	MO	122487	Missouri Botanical Garden	1258433838	7bd65a7a-f762-11e1-a439-00145eb45e9a	urn:catalog:MO:Tropicos:122487	90fd6680-349f-11d8-aa2d-b8a03c50a862	PRESERVED_SPECIMEN	2016-04-17T14:38Z
Bursera_graveolens	-80.67	-1.05594	GBIF	Bursera graveolens (Kunth) Triana & Planch.	Burseraceae	Parroquia: Jipijapa. Cerro Montecristi (ca. 1 km W ofthe town of Montecristi).	moved<3	2001	J. L. Clark, L. Miranda & T. Pilligua	Daly, D. C.	550	6196	2001-01-29T00:00Z	US	3.40885e+06		888821752	5df38344-b821-49c2-8174-cf0f29f4df0d	http://n2t.net/ark:/65665/3c160e839-3417-421c-ac5e-f34e2eac95f8	bc092ff0-02e4-11dc-991f-b8a03c50a862	PRESERVED_SPECIMEN	2016-04-28T06:55Z
Bursera_graveolens	-80.6718	-1.04988	GBIF	Bursera graveolens (Kunth) Triana & Planch.	Burseraceae	Bosque Protector Sancan y Cerro Montecristi	moved<3	1998	Lider Miranda|H. Miranda	L. & H. Miranda	450	Miranda 63	1998-11-02T00:00Z	MO	1350190	Missouri Botanical Garden	1258569356	7bd65a7a-f762-11e1-a439-00145eb45e9a	urn:catalog:MO:Tropicos:1350190	90fd6680-349f-11d8-aa2d-b8a03c50a862	PRESERVED_SPECIMEN	2016-04-17T14:38Z
Bursera_graveolens	-80.7376	-1.53014	GBIF	Bursera graveolens (Kunth) Triana & Planch.	Burseraceae	Parroquia Machalilla. Parque Nacional Machalilla. Comunidad Agua Blanca. Monte Espinoso Tropical. Informantes: Isidro Ventura, Enrique Vasquez, Elias Maldonado.	moved<2	1990	Carlos E. Ceron	Carlos Ceron, 1990 (QAP)	125	Ceron Martinez 11681	1990-08-02T00:00Z	MO	121820	Missouri Botanical Garden	1258426545	7bd65a7a-f762-11e1-a439-00145eb45e9a	urn:catalog:MO:Tropicos:121820	90fd6680-349f-11d8-aa2d-b8a03c50a862	PRESERVED_SPECIMEN	2016-04-17T14:38Z
Bursera_graveolens	-80.7456	-2.11494	GBIF	Bursera graveolens (Kunth) Triana & Planch.	Burseraceae	Small hill at Pacoa, 10 km N of San Pablo, c. 2 km from the shore. W-exposed calcareous rocks.	moved<3	1973	L.B. Holm-Nielsen|et al.		50	Holm-Nielsen 2538	1973-03-26T00:00Z	MO	122502	Missouri Botanical Garden	1258433993	7bd65a7a-f762-11e1-a439-00145eb45e9a	urn:catalog:MO:Tropicos:122502	90fd6680-349f-11d8-aa2d-b8a03c50a862	PRESERVED_SPECIMEN	2016-04-17T14:38Z
Bursera_graveolens	-80.7578	-1.97808	GBIF	Bursera graveolens (Kunth) Triana & Planch.	Burseraceae	Punta Ayangue.	moved<5	1941	H. K. Svenson		NA	11338	1941-03-19T00:00Z	NY	1242379	The New York Botanical Garden	1098418604	d415c253-4d61-4459-9d25-4015b9084fb0	fd8907d6-c74d-4a72-8b73-7979aca8c7ff	ae447c50-b8a8-11d8-92a4-b8a03c50a862	PRESERVED_SPECIMEN	2016-04-17T16:31Z
Caesalpinia_glabrata	-79.2	-4.3	GBIF	Caesalpinia glabrata Kunth syn. C paipai	Fabaceae	6 km S of Vilcabamba	validated	1982	Gunnar Wilhelm Harling|J.E. Bohlin|Marie. Lindstr__m|Suzanne Roth	D.A. Neill (MO)	2100	Harling 20436	1982-02-09T00:00Z	MO	2474783	Missouri Botanical Garden	1259792525	7bd65a7a-f762-11e1-a439-00145eb45e9a	urn:catalog:MO:Tropicos:2474783	90fd6680-349f-11d8-aa2d-b8a03c50a862	PRESERVED_SPECIMEN	2016-04-17T14:53Z
Caesalpinia_glabrata	-79.2	-4.33333	GBIF	Caesalpinia glabrata Kunth syn. C paipai	Fabaceae	Vilcabamba-Yangana, dry mountain savannah or scrub	validated	1974	Gunnar Wilhelm Harling|Lennart Andersson	D.A. Neill (MO)	1750	Harling 13605	1974-04-15T00:00Z	MO	2474788	Missouri Botanical Garden	1259792602	7bd65a7a-f762-11e1-a439-00145eb45e9a	urn:catalog:MO:Tropicos:2474788	90fd6680-349f-11d8-aa2d-b8a03c50a862	PRESERVED_SPECIMEN	2016-04-17T14:53Z
Caesalpinia_glabrata	-79.8667	-2.04777	GBIF	Caesalpinia glabrata Kunth syn. C paipai	Fabaceae	Guayaquil-Samborondon, km 10-20, disturbed deciduous forest and seasonally inundated grazing grounds.	validated	1980	Gunnar Wilhelm Harling|Lennart Andersson	D.A. Neill (MO)	NA	Harling 16077	1980-01-28T00:00Z	MO	2474755	Missouri Botanical Garden	1259792719	7bd65a7a-f762-11e1-a439-00145eb45e9a	urn:catalog:MO:Tropicos:2474755	90fd6680-349f-11d8-aa2d-b8a03c50a862	PRESERVED_SPECIMEN	2016-04-17T14:53Z
Caesalpinia_glabrata	-79.8667	-4.13333	GBIF	Caesalpinia glabrata Kunth syn. C paipai	Fabaceae	Road Puente de Lucarque-Celica, km 10.	validated	1996	Gwilym P. Lewis		1150	Lewis 2328	1996-05-27T00:00Z	MO	3233598	Missouri Botanical Garden	1260629466	7bd65a7a-f762-11e1-a439-00145eb45e9a	urn:catalog:MO:Tropicos:3233598	90fd6680-349f-11d8-aa2d-b8a03c50a862	PRESERVED_SPECIMEN	2016-04-17T14:53Z
Caesalpinia_glabrata	-79.8782	-4.14507	GBIF	Caesalpinia glabrata Kunth syn. C paipai	Fabaceae	Rd. La Empalme-Celica, km 10. Slope with deciduous dry forest used for raising of cattle and pigs.	moved<5	2000	Jens E. Madsen|O.A. Sanchez	Lewis, G.P. (K)	1300	Madsen 7562	2000-11-24T00:00Z	MO	2681141	Missouri Botanical Garden	1260020351	7bd65a7a-f762-11e1-a439-00145eb45e9a	urn:catalog:MO:Tropicos:2681141	90fd6680-349f-11d8-aa2d-b8a03c50a862	PRESERVED_SPECIMEN	2016-04-17T14:53Z
Caesalpinia_glabrata	-79.8814	-2.15916	GBIF	Caesalpinia glabrata Kunth syn. C paipai	Fabaceae	near the airport	validated	1955	Erik Asplund	D.A. Neill (MO)	NA	Asplund 17577	1955-09-08T00:00Z	MO	2469515	Missouri Botanical Garden	1259786264	7bd65a7a-f762-11e1-a439-00145eb45e9a	urn:catalog:MO:Tropicos:2469515	90fd6680-349f-11d8-aa2d-b8a03c50a862	PRESERVED_SPECIMEN	2016-04-17T14:53Z
Caesalpinia_glabrata	-79.8833	-2.1	GBIF	Caesalpinia glabrata Kunth syn. C paipai	Fabaceae	Area of Miguel Wagner's hacienda 10 km. n of Guayaquil	validated	1961	Calaway H. Dodson|L.B. Thien	D.A. Neill (MO)	80	Dodson 1791	1961-12-30T00:00Z	MO	2469512	Missouri Botanical Garden	1259786186	7bd65a7a-f762-11e1-a439-00145eb45e9a	urn:catalog:MO:Tropicos:2469512	90fd6680-349f-11d8-aa2d-b8a03c50a862	PRESERVED_SPECIMEN	2016-06-06T13:37Z
Caesalpinia_glabrata	-79.895	-4.18897	CuevaJ	Caesalpinia glabrata Kunth syn. C paipai	Caesalpiniaceae	BS Semideciduo		2016	J. Cueva		NA	A2982			NA	contact J. Cueva, C.I. Espinosa	NA
Caesalpinia_glabrata	-79.9167	-4.13333	GBIF	Caesalpinia glabrata Kunth syn. C paipai	Fabaceae	Carretera Celica-Catacocha a 1 km en la nueva via a Laipuna. Bosque seco. Suelo ustorthent arcillo-arenoso con gravas y piedras y con pendientes de hasta 70%.	validated	1997	Homero Vargas L.|C. Canaday|R. Miranda	D.A. Neill (MO)	1349	Vargas Lopez 1177A	1997-02-19T00:00Z	MO	2823249	Missouri Botanical Garden	1260176518	7bd65a7a-f762-11e1-a439-00145eb45e9a	urn:catalog:MO:Tropicos:2823249	90fd6680-349f-11d8-aa2d-b8a03c50a862	PRESERVED_SPECIMEN	2016-04-17T14:53Z
Caesalpinia_glabrata	-79.9356	-4.17534	CuevaJ	Caesalpinia glabrata Kunth syn. C paipai	Caesalpiniaceae	BS Semideciduo		2016	J. Cueva		NA	A1998			NA	contact J. Cueva, C.I. Espinosa	NA
Caesalpinia_glabrata	-79.9387	-4.2079	CuevaJ	Caesalpinia glabrata Kunth syn. C paipai	Caesalpiniaceae	BS Semideciduo		2016	J. Cueva		NA	A2605			NA	contact J. Cueva, C.I. Espinosa	NA
Caesalpinia_glabrata	-79.9401	-2.19345	GBIF	Caesalpinia glabrata Kunth syn. C paipai	Fabaceae	Guayaquil, mangrove thicket W of the town.	moved<2	1955	Erik Asplund	D.A. Neill (MO)	NA	Asplund 18193	1955-10-18T00:00Z	MO	2469514	Missouri Botanical Garden	1259786233	7bd65a7a-f762-11e1-a439-00145eb45e9a	urn:catalog:MO:Tropicos:2469514	90fd6680-349f-11d8-aa2d-b8a03c50a862	PRESERVED_SPECIMEN	2016-04-17T14:53Z
Caesalpinia_glabrata	-79.9409	-4.20528	CuevaJ	Caesalpinia glabrata Kunth syn. C paipai	Caesalpiniaceae	BS Semideciduo		2016	J. Cueva		NA	A2658			NA	contact J. Cueva, C.I. Espinosa	NA
Caesalpinia_glabrata	-79.9667	-1.98333	GBIF	Caesalpinia glabrata Kunth syn. C paipai	Fabaceae	Guayaquil-Nobol (Piedrahita) Road 5-10 km S of Nobol, disturbed deciduous forest.	validated	1980	Gunnar Wilhelm Harling|Lennart Andersson	D.A. Neill (MO)	NA	Harling 16006	1980-01-24T00:00Z	MO	2474791	Missouri Botanical Garden	1259792666	7bd65a7a-f762-11e1-a439-00145eb45e9a	urn:catalog:MO:Tropicos:2474791	90fd6680-349f-11d8-aa2d-b8a03c50a862	PRESERVED_SPECIMEN	2016-04-17T14:53Z
Caesalpinia_glabrata	-79.9667	-2.16666	GBIF	Caesalpinia glabrata Kunth syn. C paipai	Fabaceae	Bosque Protector Cerro Blanco. Guayaquil. Carretera a Salinas, Km 15. Bosque seco Tropical.	validated	1992	Daniel Rubio|Galo A. Tipaz	D.A. Neill	400	Rubio 2372	1992-01-21T00:00Z	MO	85981	Missouri Botanical Garden	1261545688	7bd65a7a-f762-11e1-a439-00145eb45e9a	urn:catalog:MO:Tropicos:85981	90fd6680-349f-11d8-aa2d-b8a03c50a862	PRESERVED_SPECIMEN	2016-04-17T14:53Z
Caesalpinia_glabrata	-79.9821	-2.17869	GBIF	Caesalpinia glabrata Kunth syn. C paipai	Fabaceae	Bosque Protector Cerro Blanco. Tropical Dry Forest. On alluvial fan below base of Cerro Blanco, near visitor center. Secondary forest.	moved<2	1996	David Neill|Tamara Nuå´ÌÜ_ez|J. Machuca	D.A. Neill	60	Neill 10668	1996-08-08T00:00Z	MO	1100884	Missouri Botanical Garden	1258311772	7bd65a7a-f762-11e1-a439-00145eb45e9a	urn:catalog:MO:Tropicos:1100884	90fd6680-349f-11d8-aa2d-b8a03c50a862	PRESERVED_SPECIMEN	2016-04-17T14:53Z
Caesalpinia_glabrata	-79.9833	-2.15	GBIF	Caesalpinia glabrata Kunth syn. C paipai	Fabaceae	Cerro Azul, near Chongon, turn N at Km 22 Guayaquil-Salinas road and enter 6 km.	validated	1980	Calaway H. Dodson|Alwyn H. Gentry|F.M. Valverde B.	D.A. Neill	130	Dodson 9655	1980-03-18T00:00Z	MO	99179	Missouri Botanical Garden	1261920903	7bd65a7a-f762-11e1-a439-00145eb45e9a	urn:catalog:MO:Tropicos:99179	90fd6680-349f-11d8-aa2d-b8a03c50a862	PRESERVED_SPECIMEN	2016-04-17T14:53Z
Caesalpinia_glabrata	-79.9833	-4.31666	GBIF	Caesalpinia glabrata Kunth syn. C paipai	Fabaceae	Macara-Zapotillo Road, km 10-13 deciduous forest	validated	1980	Gunnar Wilhelm Harling|Lennart Andersson	D.A. Neill (MO)	550	Harling 18330	1980-04-16T00:00Z	MO	2474787	Missouri Botanical Garden	1259792589	7bd65a7a-f762-11e1-a439-00145eb45e9a	urn:catalog:MO:Tropicos:2474787	90fd6680-349f-11d8-aa2d-b8a03c50a862	PRESERVED_SPECIMEN	2016-04-17T14:53Z
Caesalpinia_glabrata	-80	-3.51666	GBIF	Caesalpinia glabrata Kunth syn. C paipai	Fabaceae	18 km southwest of Santa Rosa.	validated	1989	Clarence D. Johnson	D.A. Neill	20	Johnson 4239-89	1989-01-18T00:00Z	MO	1125360	Missouri Botanical Garden	1258337500	7bd65a7a-f762-11e1-a439-00145eb45e9a	urn:catalog:MO:Tropicos:1125360	90fd6680-349f-11d8-aa2d-b8a03c50a862	PRESERVED_SPECIMEN	2016-04-17T14:53Z
Caesalpinia_glabrata	-80	-4.33333	GBIF	Caesalpinia glabrata Kunth syn. C paipai	Fabaceae	Sur la route Macara- Zapotillo, a env. 10 Km de Macara. Restos de vegetation ligneuse (foret a ceiba) parmi des formations tres degradees.	validated	1988	Charles Huttel	D.A. Neill	400	Huttel 1228	1988-05-14T00:00Z	MO	1079716	Missouri Botanical Garden	1258288666	7bd65a7a-f762-11e1-a439-00145eb45e9a	urn:catalog:MO:Tropicos:1079716	90fd6680-349f-11d8-aa2d-b8a03c50a862	PRESERVED_SPECIMEN	2016-04-17T14:53Z
Caesalpinia_glabrata	-80.0833	-3.86666	GBIF	Caesalpinia glabrata Kunth syn. C paipai	Fabaceae	Bosque Petrificado Puyango. Slopes to rock pools.	validated	1997	Bente B. Klitgaard|Bolivar Merino|Pablo Lozano|T. Delgado|F. Elizalde		450	Klitgaard 427	1997-02-26T00:00Z	MO	2660360	Missouri Botanical Garden	1259997415	7bd65a7a-f762-11e1-a439-00145eb45e9a	urn:catalog:MO:Tropicos:2660360	90fd6680-349f-11d8-aa2d-b8a03c50a862	PRESERVED_SPECIMEN	2016-04-17T14:53Z
Caesalpinia_glabrata	-80.1167	-4.26666	GBIF	Caesalpinia glabrata Kunth syn. C paipai	Fabaceae	Macara-Zapotillo Road, c. 2 km E of bridge over Rio Catamayo, deciduous forest.	validated	1985	Gunnar Wilhelm Harling|Lennart Andersson	D.A. Neill (MO)	400	Harling 22617	1985-02-27T00:00Z	MO	2474782	Missouri Botanical Garden	1259792512	7bd65a7a-f762-11e1-a439-00145eb45e9a	urn:catalog:MO:Tropicos:2474782	90fd6680-349f-11d8-aa2d-b8a03c50a862	PRESERVED_SPECIMEN	2016-04-17T14:53Z
Caesalpinia_glabrata	-80.1333	-2.16666	GBIF	Caesalpinia glabrata Kunth syn. C paipai	Fabaceae	Bosque Protector Cerro Blanco. Carretera Guayaquil-Salinas, Km 17. Camino de Caseta Papagayo-Caseta Pigio. Bosque seco Tropical. Suelo derivado de roca caliza.	validated	1995	Tamara Nuå´ÌÜ_ez|Epifanio Yagual	D.A. Neill	300	Nuå´ÌÜ_ez 233	1995-12-29T00:00Z	MO	1063755	Missouri Botanical Garden	1258271204	7bd65a7a-f762-11e1-a439-00145eb45e9a	urn:catalog:MO:Tropicos:1063755	90fd6680-349f-11d8-aa2d-b8a03c50a862	PRESERVED_SPECIMEN	2016-04-17T14:53Z
Caesalpinia_glabrata	-80.15	-1.88333	GBIF	Caesalpinia glabrata Kunth syn. C paipai	Fabaceae	near Isidro Ayora, dry savanna	validated	1955	Erik Asplund	D.A. Neill (MO)	NA	Asplund 17613	1955-09-12T00:00Z	MO	2469518	Missouri Botanical Garden	1259786332	7bd65a7a-f762-11e1-a439-00145eb45e9a	urn:catalog:MO:Tropicos:2469518	90fd6680-349f-11d8-aa2d-b8a03c50a862	PRESERVED_SPECIMEN	2016-04-17T14:53Z
Caesalpinia_glabrata	-80.1849	-3.47785	GBIF	Caesalpinia glabrata Kunth syn. C paipai	Fabaceae	About 1 km N of Huaquillas, thorn scrub.	moved<2	1980	Gunnar Wilhelm Harling|Lennart Andersson	D.A. Neill (MO)	NA	Harling 18818	1980-05-01T00:00Z	MO	2474792	Missouri Botanical Garden	1259792681	7bd65a7a-f762-11e1-a439-00145eb45e9a	urn:catalog:MO:Tropicos:2474792	90fd6680-349f-11d8-aa2d-b8a03c50a862	PRESERVED_SPECIMEN	2016-04-17T14:53Z
Caesalpinia_glabrata	-80.2089	-3.56166	GBIF	Caesalpinia glabrata Kunth syn. C paipai	Fabaceae	A 2 km al Sur de Chacras cerca a la entrada a Balsalito en la carretera de la Reserva Militar Arenillas. Bosque seco con parches de Bosque disturbado. Suelo Paleustalf, rojo con profundidad variable.	validated	1997	Homero Vargas L.|C. Canaday|R. Miranda	D.A. Neill	200	Vargas Lopez 1159	1997-02-16T00:00Z	MO	1226059	Missouri Botanical Garden	1258435129	7bd65a7a-f762-11e1-a439-00145eb45e9a	urn:catalog:MO:Tropicos:1226059	90fd6680-349f-11d8-aa2d-b8a03c50a862	PRESERVED_SPECIMEN	2016-04-17T14:53Z
Caesalpinia_glabrata	-80.2167	-4.21666	GBIF	Caesalpinia glabrata Kunth syn. C paipai	Fabaceae	Zapotillo to Palatillas, km 22.Vegetation; bosque seco espinoso with Chorisia dominant, also Geoffroea, Chloroleucon, Piscidia and Mimosa acantholoba.	validated	1996	Gwilym P. Lewis		550	Lewis 2344	1996-05-28T00:00Z	MO	3238852	Missouri Botanical Garden	1260635304	7bd65a7a-f762-11e1-a439-00145eb45e9a	urn:catalog:MO:Tropicos:3238852	90fd6680-349f-11d8-aa2d-b8a03c50a862	PRESERVED_SPECIMEN	2016-04-17T14:53Z
Caesalpinia_glabrata	-80.2225	-4.33333	GBIF	Caesalpinia glabrata Kunth syn. C paipai	Fabaceae	Zapotilo, km 11.	moved<30	1997	George Lewis|Pablo Lozano		650	Lewis 3043	1997-03-06T00:00Z	MO	3239447	Missouri Botanical Garden	1260636090	7bd65a7a-f762-11e1-a439-00145eb45e9a	urn:catalog:MO:Tropicos:3239447	90fd6680-349f-11d8-aa2d-b8a03c50a862	PRESERVED_SPECIMEN	2016-04-17T14:53Z
Caesalpinia_glabrata	-80.2566	-4.24728	CuevaJ	Caesalpinia glabrata Kunth syn. C paipai	Caesalpiniaceae	BS Deciduo		2016	J. Cueva		NA	C1P1-141			NA	contact J. Cueva, C.I. Espinosa	NA
Caesalpinia_glabrata	-80.2602	-4.23082	CuevaJ	Caesalpinia glabrata Kunth syn. C paipai	Caesalpiniaceae	BS Deciduo		2016	J. Cueva		NA	A4006			NA	contact J. Cueva, C.I. Espinosa	NA
Caesalpinia_glabrata	-80.263	-4.22802	CuevaJ	Caesalpinia glabrata Kunth syn. C paipai	Caesalpiniaceae	BS Deciduo		2016	J. Cueva		NA	A3714			NA	contact J. Cueva, C.I. Espinosa	NA
Caesalpinia_glabrata	-80.2907	-4.31248	CuevaJ	Caesalpinia glabrata Kunth syn. C paipai	Caesalpiniaceae	BS Deciduo		2016	J. Cueva		NA	A575			NA	contact J. Cueva, C.I. Espinosa	NA
Caesalpinia_glabrata	-80.2926	-4.22922	CuevaJ	Caesalpinia glabrata Kunth syn. C paipai	Caesalpiniaceae	BS Semideciduo		2016	J. Cueva		NA	C2P1-41			NA	contact J. Cueva, C.I. Espinosa	NA
Caesalpinia_glabrata	-80.2954	-4.22922	CuevaJ	Caesalpinia glabrata Kunth syn. C paipai	Caesalpiniaceae	BS Semideciduo		2016	J. Cueva		NA	C2P2-110			NA	contact J. Cueva, C.I. Espinosa	NA
Caesalpinia_glabrata	-80.3024	-0.198695	GBIF	Caesalpinia glabrata Kunth syn. C paipai	Fabaceae	Cerro del Matal, 3 km northwest of Jama, 1 km inland from seashore. Tropical dry forest with Ceiba trichistandra.	moved<3	1998	David Neill|QCNE Botany Interns	D.A. Neill	100	Neill 11615	1998-12-17T00:00Z	MO	1297520	Missouri Botanical Garden	1258512447	7bd65a7a-f762-11e1-a439-00145eb45e9a	urn:catalog:MO:Tropicos:1297520	90fd6680-349f-11d8-aa2d-b8a03c50a862	PRESERVED_SPECIMEN	2016-04-17T14:53Z
Caesalpinia_glabrata	-80.3059	-4.3431	CuevaJ	Caesalpinia glabrata Kunth syn. C paipai	Caesalpiniaceae	BS Deciduo		2016	J. Cueva		NA	A973			NA	contact J. Cueva, C.I. Espinosa	NA
Caesalpinia_glabrata	-80.3083	-4.22576	CuevaJ	Caesalpinia glabrata Kunth syn. C paipai	Caesalpiniaceae	BS Semideciduo		2016	J. Cueva		NA	A351			NA	contact J. Cueva, C.I. Espinosa	NA
Caesalpinia_glabrata	-80.3212	-4.24618	CuevaJ	Caesalpinia glabrata Kunth syn. C paipai	Caesalpiniaceae	BS Semideciduo		2016	J. Cueva		NA	A026			NA	contact J. Cueva, C.I. Espinosa	NA
Caesalpinia_glabrata	-80.327	-4.34312	CuevaJ	Caesalpinia glabrata Kunth syn. C paipai	Caesalpiniaceae	BS Deciduo		2016	J. Cueva		NA	A1058			NA	contact J. Cueva, C.I. Espinosa	NA
Caesalpinia_glabrata	-80.329	-4.34313	CuevaJ	Caesalpinia glabrata Kunth syn. C paipai	Caesalpiniaceae	BS Deciduo		2016	J. Cueva		NA	A753			NA	contact J. Cueva, C.I. Espinosa	NA
Caesalpinia_glabrata	-80.3333	-4.41666	GBIF	Caesalpinia glabrata Kunth syn. C paipai	Fabaceae	Sur la route de Zapotillo vers Huasimo, a 12 Km de Zapotillo. Prairie naturalle saisonniere avec de Mimosaceae disperses. Formation vegetale de degradation (pasture a chevres) -d'une foret a Tabebuia?.	validated	1988	Charles Huttel	D.A. Neill	200	Huttel 1231	1988-05-14T00:00Z	MO	1079714	Missouri Botanical Garden	1258288671	7bd65a7a-f762-11e1-a439-00145eb45e9a	urn:catalog:MO:Tropicos:1079714	90fd6680-349f-11d8-aa2d-b8a03c50a862	PRESERVED_SPECIMEN	2016-04-17T14:53Z
Caesalpinia_glabrata	-80.3393	-4.24109	CuevaJ	Caesalpinia glabrata Kunth syn. C paipai	Caesalpiniaceae	BS Semideciduo		2016	J. Cueva		NA	A291			NA	contact J. Cueva, C.I. Espinosa	NA
Caesalpinia_glabrata	-80.3415	-4.34314	CuevaJ	Caesalpinia glabrata Kunth syn. C paipai	Caesalpiniaceae	BS Deciduo		2016	J. Cueva		NA	A1502			NA	contact J. Cueva, C.I. Espinosa	NA
Caesalpinia_glabrata	-80.3415	-4.31763	CuevaJ	Caesalpinia glabrata Kunth syn. C paipai	Caesalpiniaceae	BS Deciduo		2016	J. Cueva		NA	A3870			NA	contact J. Cueva, C.I. Espinosa	NA
Caesalpinia_glabrata	-80.3875	-4.03476	CuevaJ	Caesalpinia glabrata Kunth syn. C paipai	Caesalpiniaceae	BS Deciduo		2016	J. Cueva		NA	A4729			NA	contact J. Cueva, C.I. Espinosa	NA
Caesalpinia_glabrata	-80.3875	-2.61361	GBIF	Caesalpinia glabrata Kunth syn. C paipai	Fabaceae	34.5 km E of Cerecita at Km 16 on Guayaquil-Playas Road,2.2 km N of Playas.	validated	1971	Bruce MacBryde	D.A. Neill	20	MacBryde 467	1971-06-17T00:00Z	MO	99165	Missouri Botanical Garden	1261920721	7bd65a7a-f762-11e1-a439-00145eb45e9a	urn:catalog:MO:Tropicos:99165	90fd6680-349f-11d8-aa2d-b8a03c50a862	PRESERVED_SPECIMEN	2016-04-17T14:53Z
Caesalpinia_glabrata	-80.4035	-4.34691	CuevaJ	Caesalpinia glabrata Kunth syn. C paipai	Caesalpiniaceae	BS Deciduo		2016	J. Cueva		NA	C5P2-85			NA	contact J. Cueva, C.I. Espinosa	NA
Caesalpinia_glabrata	-80.4368	-4.02127	CuevaJ	Caesalpinia glabrata Kunth syn. C paipai	Caesalpiniaceae	BS Deciduo		2016	J. Cueva		NA	C3P1-75			NA	contact J. Cueva, C.I. Espinosa	NA
Caesalpinia_glabrata	-80.4396	-4.02127	CuevaJ	Caesalpinia glabrata Kunth syn. C paipai	Caesalpiniaceae	BS Deciduo		2016	J. Cueva		NA	C3P2-206			NA	contact J. Cueva, C.I. Espinosa	NA
Caesalpinia_glabrata	-80.446	-4.04842	CuevaJ	Caesalpinia glabrata Kunth syn. C paipai	Caesalpiniaceae	BS Deciduo		2016	J. Cueva		NA	C2P1-62			NA	contact J. Cueva, C.I. Espinosa	NA
Caesalpinia_glabrata	-80.4487	-4.04561	CuevaJ	Caesalpinia glabrata Kunth syn. C paipai	Caesalpiniaceae	BS Deciduo		2016	J. Cueva		NA	C2P3-42			NA	contact J. Cueva, C.I. Espinosa	NA
Caesalpinia_glabrata	-80.5833	-2.31666	GBIF	Caesalpinia glabrata Kunth syn. C paipai	Fabaceae	Between Zapotal and Santa Elena, km 113 from Guayaquil. Plain with scattered trees and shrubs.	validated	1973	L.B. Holm-Nielsen|et al.	D.A. Neill	70	Holm-Nielsen 2294A	1973-03-20T00:00Z	MO	104266	Missouri Botanical Garden	1258248200	7bd65a7a-f762-11e1-a439-00145eb45e9a	urn:catalog:MO:Tropicos:104266	90fd6680-349f-11d8-aa2d-b8a03c50a862	PRESERVED_SPECIMEN	2016-04-17T14:53Z
Caesalpinia_glabrata	-80.621	-2.36768	GBIF	Caesalpinia glabrata Kunth syn. C paipai	Fabaceae	Low mountain NE of Chanduy.	moved<15	1973	L.B. Holm-Nielsen|et al.	D.A. Neill (MO)	137.5	Holm-Nielsen 2203	1973-03-19T00:00Z	MO	99200	Missouri Botanical Garden	1261921107	7bd65a7a-f762-11e1-a439-00145eb45e9a	urn:catalog:MO:Tropicos:99200	90fd6680-349f-11d8-aa2d-b8a03c50a862	PRESERVED_SPECIMEN	2016-04-17T14:53Z
Caesalpinia_glabrata	-80.6333	-1.25	GBIF	Caesalpinia glabrata Kunth syn. C paipai	Fabaceae	Bosque Protector Sancan y Cerro Montecristi, Sector Cerro Santa Rosa Rio arriba margen derecho del Rio Sancan y margen Izquierdo del Rio Piå´ÌÜ_on	validated	1998	Lider Miranda|H. Miranda	L. & H. Miranda	415	Miranda 83	1998-11-14T00:00Z	MO	1350210	Missouri Botanical Garden	1258569352	7bd65a7a-f762-11e1-a439-00145eb45e9a	urn:catalog:MO:Tropicos:1350210	90fd6680-349f-11d8-aa2d-b8a03c50a862	PRESERVED_SPECIMEN	2016-04-17T14:53Z
Caesalpinia_glabrata	-80.6338	-1.90611	GBIF	Caesalpinia glabrata Kunth syn. C paipai	Fabaceae	Loma Alta, Cerro de Vacas Muertas, Cordillera de Colonche	moved<5	1979	F.M. Valverde B.	D.A. Neill	250	Valverde Badillo 526	1979-05-18T00:00Z	MO	99186	Missouri Botanical Garden	1261920969	7bd65a7a-f762-11e1-a439-00145eb45e9a	urn:catalog:MO:Tropicos:99186	90fd6680-349f-11d8-aa2d-b8a03c50a862	PRESERVED_SPECIMEN	2016-04-17T14:53Z
Caesalpinia_glabrata	-80.6667	-0.93333	GBIF	Caesalpinia glabrata Kunth syn. C paipai	Fabaceae	Punta de Jaramijo, sand dunes and deciduous scrub.	validated	1985	Gunnar Wilhelm Harling|Lennart Andersson	D.A. Neill (MO)	15	Harling 24881	1985-05-05T00:00Z	MO	2474784	Missouri Botanical Garden	1259792540	7bd65a7a-f762-11e1-a439-00145eb45e9a	urn:catalog:MO:Tropicos:2474784	90fd6680-349f-11d8-aa2d-b8a03c50a862	PRESERVED_SPECIMEN	2016-04-17T14:53Z
Caesalpinia_glabrata	-80.7013	-0.965144	GBIF	Caesalpinia glabrata Kunth syn. C paipai	Fabaceae	5 km east of Manta, along coastal road to San Mateo. Dry scrub vegetation on hills above the sea.	moved<10	1997	David Neill|Mercedes Asanza	D.A. Neill	50	Neill 10700	1997-05-31T00:00Z	MO	1194480	Missouri Botanical Garden	1258400584	7bd65a7a-f762-11e1-a439-00145eb45e9a	urn:catalog:MO:Tropicos:1194480	90fd6680-349f-11d8-aa2d-b8a03c50a862	PRESERVED_SPECIMEN	2016-04-17T14:53Z
Caesalpinia_glabrata	-80.7167	-1.58333	GBIF	Caesalpinia glabrata Kunth syn. C paipai	Fabaceae	Machalilla National Park, Estero Manta Blanca, 2 hours SE of Agua Blanca, dry forest. TRANSECT # 2-3	validated	1991	Alwyn H. Gentry|Carmen Josse	D.A. Neill	360	Gentry 72742	1991-01-24T00:00Z	MO	99070	Missouri Botanical Garden	1261919702	7bd65a7a-f762-11e1-a439-00145eb45e9a	urn:catalog:MO:Tropicos:99070	90fd6680-349f-11d8-aa2d-b8a03c50a862	PRESERVED_SPECIMEN	2016-04-17T14:53Z
Caesalpinia_glabrata	-80.7376	-1.53014	GBIF	Caesalpinia glabrata Kunth syn. C paipai	Fabaceae	Parroquia Machalilla. Parque Nacional Machalilla. Comunidad Agua Blanca. Monte Espinoso Tropical. Informantes: Isidro Ventura, Enrique Vasquez, Elias Maldonado.	moved<2	1990	Carlos E. Ceron	D.A. Neill	125	Ceron Martinez 11691	1990-08-02T00:00Z	MO	82649	Missouri Botanical Garden	1261542284	7bd65a7a-f762-11e1-a439-00145eb45e9a	urn:catalog:MO:Tropicos:82649	90fd6680-349f-11d8-aa2d-b8a03c50a862	PRESERVED_SPECIMEN	2016-04-17T14:53Z
Caesalpinia_glabrata	-80.7494	-1.3888	GBIF	Caesalpinia glabrata Kunth syn. C paipai	Fabaceae	5 km south of Puerto Cayo close to the coastal road running S towards Puerto Lopez. On a steep headland immediately above the coast.	moved<30	1987	Colin E. Hughes		100	Hughes 1002	1987-06-01T00:00Z	MO	1079834	Missouri Botanical Garden	1258288790	7bd65a7a-f762-11e1-a439-00145eb45e9a	urn:catalog:MO:Tropicos:1079834	90fd6680-349f-11d8-aa2d-b8a03c50a862	PRESERVED_SPECIMEN	2016-04-17T14:53Z
Caesalpinia_glabrata	-80.75	-1.66666	GBIF	Caesalpinia glabrata Kunth syn. C paipai	Fabaceae	Parque Nacional Machalilla, road from San Vicente to Guale, dry forest.	validated	1991	Alwyn H. Gentry|Carmen Josse	D.A. Neill	60	Gentry 72373	1991-01-18T00:00Z	MO	78727	Missouri Botanical Garden	1261509931	7bd65a7a-f762-11e1-a439-00145eb45e9a	urn:catalog:MO:Tropicos:78727	90fd6680-349f-11d8-aa2d-b8a03c50a862	PRESERVED_SPECIMEN	2016-06-06T13:50Z
Caesalpinia_glabrata	-80.7883	-1.58101	GBIF	Caesalpinia glabrata Kunth syn. C paipai	Fabaceae	Rio Blanco, km 4.	validated	1997	Gwilym P. Lewis|Bente B. Klitgaard		NA	Lewis 3337	1997-05-28T00:00Z	MO	3235131	Missouri Botanical Garden	1260631141	7bd65a7a-f762-11e1-a439-00145eb45e9a	urn:catalog:MO:Tropicos:3235131	90fd6680-349f-11d8-aa2d-b8a03c50a862	PRESERVED_SPECIMEN	2016-04-17T14:53Z
Caesalpinia_glabrata	-80.8025	-1.53944	GBIF	Caesalpinia glabrata Kunth syn. C paipai	Fabaceae	On the southern fringes of the small village of La Cienega which lies on the coast road a few (km?) N of Puerto Lopez.	validated	1987	Colin E. Hughes	D.A. Neill	20	Hughes 1003	1987-06-01T00:00Z	MO	1079833	Missouri Botanical Garden	1258288832	7bd65a7a-f762-11e1-a439-00145eb45e9a	urn:catalog:MO:Tropicos:1079833	90fd6680-349f-11d8-aa2d-b8a03c50a862	PRESERVED_SPECIMEN	2016-04-17T14:53Z
Caesalpinia_glabrata	-80.8293	-1.56696	GBIF	Caesalpinia glabrata Kunth syn. C paipai	Fabaceae	Parque Nacional Machalilla. Playa Punta Piquero. (Playita).	moved<1	1992	Carlos E. Ceron	D.A. Neill (MO)	60	Ceron Martinez 18687	1992-04-15T00:00Z	MO	1761311	Missouri Botanical Garden	1259007924	7bd65a7a-f762-11e1-a439-00145eb45e9a	urn:catalog:MO:Tropicos:1761311	90fd6680-349f-11d8-aa2d-b8a03c50a862	PRESERVED_SPECIMEN	2016-04-17T14:53Z
Caesalpinia_glabrata	-80.8706	-2.26511	GBIF	Caesalpinia glabrata Kunth syn. C paipai	Fabaceae	4-6 km S of Santa Elena on road to Anceon, very dry scrub, near sea level.	moved<5	1974	Alwyn H. Gentry	D.A. Neill	NA	Gentry 10015	1974-02-18T00:00Z	MO	1113436	Missouri Botanical Garden	1258324402	7bd65a7a-f762-11e1-a439-00145eb45e9a	urn:catalog:MO:Tropicos:1113436	90fd6680-349f-11d8-aa2d-b8a03c50a862	PRESERVED_SPECIMEN	2016-04-17T14:53Z
Cavanillesia_platanifolia	-79.9638	-2.01046	GBIF	Cavanillesia platanifolia (Humb. & Bonpl.) Kunth	Malvaceae	Capeira. Km 21 on the Guayaquil to Daule road.	moved<15	1981	Calaway H. Dodson|P.M. Dodson		110	Dodson 11242	1981-09-16T00:00Z	MO	1125000	Missouri Botanical Garden	1258337093	7bd65a7a-f762-11e1-a439-00145eb45e9a	urn:catalog:MO:Tropicos:1125000	90fd6680-349f-11d8-aa2d-b8a03c50a862	PRESERVED_SPECIMEN	2016-04-17T15:13Z
Cavanillesia_platanifolia	-79.9667	-2.16666	GBIF	Cavanillesia platanifolia (Humb. & Bonpl.) Kunth	Malvaceae	Bosque Protector Cerro Blanco. Carretera a Salinas, km 15. Bosque seco Tropical. Suelo derivado de roca caliza.	validated	1991	Daniel Rubio|Calaway H. Dodson|Galo A. Tipaz|Tamara Nuå´ÌÜ_ez	W.S. Alverson (WIS)	350	Rubio 1806	1991-08-15T00:00Z	MO	188980	Missouri Botanical Garden	1259148262	7bd65a7a-f762-11e1-a439-00145eb45e9a	urn:catalog:MO:Tropicos:188980	90fd6680-349f-11d8-aa2d-b8a03c50a862	PRESERVED_SPECIMEN	2016-04-17T15:13Z
Cavanillesia_platanifolia	-79.9833	-2.15	GBIF	Cavanillesia platanifolia (Humb. & Bonpl.) Kunth	Malvaceae	Cerro Azul. Enter at Chongon, Km 24 Guayaquil-Salinas, 7 km N in tropical dry forest.	validated	1980	Calaway H. Dodson|Alwyn H. Gentry|F.M. Valverde B.		100	Dodson 9614	1980-03-18T00:00Z	MO	2981339	Missouri Botanical Garden	1260350762	7bd65a7a-f762-11e1-a439-00145eb45e9a	urn:catalog:MO:Tropicos:2981339	90fd6680-349f-11d8-aa2d-b8a03c50a862	PRESERVED_SPECIMEN	2016-04-17T15:13Z
Cavanillesia_platanifolia	-80.0833	-2.15	GBIF	Cavanillesia platanifolia (Humb. & Bonpl.) Kunth	Malvaceae	Bosque Protector Cerro Blanco. Tropical Dry Forest on slopes, limestone substrate. Along loop road to Caseta Pigio and Guacamayo.	validated	1996	David Neill|Tamara Nuå´ÌÜ_ez|J. Machuca	D. Neill	250	Neill 10637	1996-08-08T00:00Z	MO	1100870	Missouri Botanical Garden	1258311791	7bd65a7a-f762-11e1-a439-00145eb45e9a	urn:catalog:MO:Tropicos:1100870	90fd6680-349f-11d8-aa2d-b8a03c50a862	PRESERVED_SPECIMEN	2016-04-17T15:13Z
Cavanillesia_platanifolia	-80.2587	-4.22875	AguirreZ	Cavanillesia platanifolia (Humb. & Bonpl.) Kunth	Malvaceae	A 21 Km de Zapotillo en la vía a Cochas en la Reserva Natural "La Ceiba" a 15 min. de camino por el sendero		2010	Diego Buri & Agurto Bolivar	Bolivar Merino	400				NA		NA
Cavanillesia_platanifolia	-80.3286	-4.00861	AguirreZ	Cavanillesia platanifolia (Humb. & Bonpl.) Kunth	Malvaceae	Chagurhuaycu, Cantón Zapotillo		2000	Omar Cabrera , Bolivar Merino, Wilson Quizpe & Carlos Rosales.	det por: O. Cabrera (LOJA), 2000	310				NA		NA
Cavanillesia_platanifolia	-80.3901	-4.03476	CuevaJ	Cavanillesia platanifolia (Humb. & Bonpl.) Kunth	Malvaceae	BS Deciduo		2016	J. Cueva		NA	A2054			NA	contact J. Cueva, C.I. Espinosa	NA
Ceiba_trichistandra	-79.3614	-4.09638	GBIF	Ceiba trischistandra (A. Gray) Bakhuisen	Malvaceae	pr. Catamayo, Cajanuma, ladera con Croton y Acacia	validated	2006	Carlos Aedo|L. Gutierrez|Carmen Ulloa		1390	Aedo 13160	2006-07-24T00:00Z	MO	3035171	Missouri Botanical Garden	1260410226	7bd65a7a-f762-11e1-a439-00145eb45e9a	urn:catalog:MO:Tropicos:3035171	90fd6680-349f-11d8-aa2d-b8a03c50a862	PRESERVED_SPECIMEN	2016-04-17T15:13Z
Ceiba_trichistandra	-79.8	-4.03333	GBIF	Ceiba trischistandra (A. Gray) Bakhuisen	Malvaceae	Pupacos, near Zapotepamba, west of Catacocha, opposite Loja University Field Station.	validated	1996	Gwilym P. Lewis|et al.	D.A. Neill	1100	Lewis 2270	1996-04-30T00:00Z	MO	1425802	Missouri Botanical Garden	1258652452	7bd65a7a-f762-11e1-a439-00145eb45e9a	urn:catalog:MO:Tropicos:1425802	90fd6680-349f-11d8-aa2d-b8a03c50a862	PRESERVED_SPECIMEN	2016-04-17T15:13Z
Ceiba_trichistandra	-79.895	-4.18897	CuevaJ	Ceiba trischistandra (A. Gray) Bakhuisen	Malvaceae	BS Semideciduo		2016	J. Cueva			A2901				contact J. Cueva, C.I. Espinosa	NA
Ceiba_trichistandra	-79.8978	-4.18897	CuevaJ	Ceiba trischistandra (A. Gray) Bakhuisen	Malvaceae	BS Semideciduo		2016	J. Cueva			A3049				contact J. Cueva, C.I. Espinosa	NA
Ceiba_trichistandra	-79.9167	-4.23333	GBIF	Ceiba trischistandra (A. Gray) Bakhuisen	Malvaceae	Reserva privada Laipuna, road Catacocha - Macara, NW of Portachuelo , premontane dry forest	validated	2004	Juergen Homeier|Florian A. Werner	J. Homeier	900	Homeier 1316	2004-03-31T00:00Z	MO	3579195	Missouri Botanical Garden	1261011005	7bd65a7a-f762-11e1-a439-00145eb45e9a	urn:catalog:MO:Tropicos:3579195	90fd6680-349f-11d8-aa2d-b8a03c50a862	PRESERVED_SPECIMEN	2016-04-17T15:13Z
Ceiba_trichistandra	-79.9328	-4.1863	CuevaJ	Ceiba trischistandra (A. Gray) Bakhuisen	Malvaceae	BS Semideciduo		2016	J. Cueva			A1835				contact J. Cueva, C.I. Espinosa	NA
Ceiba_trichistandra	-79.9328	-4.17814	CuevaJ	Ceiba trischistandra (A. Gray) Bakhuisen	Malvaceae	BS Semideciduo		2016	J. Cueva			A1951				contact J. Cueva, C.I. Espinosa	NA
Ceiba_trichistandra	-79.9387	-4.2079	CuevaJ	Ceiba trischistandra (A. Gray) Bakhuisen	Malvaceae	BS Semideciduo		2016	J. Cueva			A2575				contact J. Cueva, C.I. Espinosa	NA
Ceiba_trichistandra	-79.9409	-4.20528	CuevaJ	Ceiba trischistandra (A. Gray) Bakhuisen	Malvaceae	BS Semideciduo		2016	J. Cueva			A2664				contact J. Cueva, C.I. Espinosa	NA
Ceiba_trichistandra	-79.9667	-2.16667	GBIF	Ceiba trischistandra (A. Gray) Bakhuisen	Malvaceae	Bosque Protector Cerro Blanco. Carretera a Salinas, km 15.	validated	1991	Daniel Rubio|Galo A. Tipaz|W. Herzog|Tamara Nuå´ÌÜ_ez	D. Rubio (QAME)	300	Rubio 1912	1991-08-17T00:00Z	MO	188849	Missouri Botanical Garden	1259146794	7bd65a7a-f762-11e1-a439-00145eb45e9a	urn:catalog:MO:Tropicos:188849	90fd6680-349f-11d8-aa2d-b8a03c50a862	PRESERVED_SPECIMEN	2016-04-17T15:13Z
Ceiba_trichistandra	-79.9954	-2.18121	GBIF	Ceiba trischistandra (A. Gray) Bakhuisen	Malvaceae	Bosque Protector Cerro Blanco. Lower area of reserve, on sloping plain below base of mountain. Deep soil, derived from limestone. Tropical Dry Forest. Secondary, disturbed forest.	moved<3	1996	David Neill|Tamara Nuå´ÌÜ_ez	D. Neill	50	Neill 10520	1996-03-01T00:00Z	MO	1065789	Missouri Botanical Garden	1258273445	7bd65a7a-f762-11e1-a439-00145eb45e9a	urn:catalog:MO:Tropicos:1065789	90fd6680-349f-11d8-aa2d-b8a03c50a862	PRESERVED_SPECIMEN	2016-04-17T15:13Z
Ceiba_trichistandra	-80.0539	-4.27333	AguirreZ	Ceiba trischistandra (A. Gray) Bakhuisen	Malvaceae	Cantón Macaá, Algodonal colectado en el Bosque Algodonal parcela permanente 2		2005	Vannesa Granda y Silvia Guam‰ÛÁn		516						NA
Ceiba_trichistandra	-80.2178	-4.28722	AguirreZ	Ceiba trischistandra (A. Gray) Bakhuisen	Malvaceae	Zapotillo, Hacienda "La Ceiba."		1975	Francisco Vivar C.		350						NA
Ceiba_trichistandra	-80.2333	-4.3	AguirreZ	Ceiba trischistandra (A. Gray) Bakhuisen	Malvaceae	Hcda "La Ceiba", a 8 Km al N de Zapotillo. Bosque seco tropical.		1975	Alfredo Samaniego & Francisco Vivar		350						NA
Ceiba_trichistandra	-80.2566	-4.24728	CuevaJ	Ceiba trischistandra (A. Gray) Bakhuisen	Malvaceae	BS Deciduo		2016	J. Cueva			C1P1-109				contact J. Cueva, C.I. Espinosa	NA
Ceiba_trichistandra	-80.2602	-4.23082	CuevaJ	Ceiba trischistandra (A. Gray) Bakhuisen	Malvaceae	BS Deciduo		2016	J. Cueva			A3989				contact J. Cueva, C.I. Espinosa	NA
Ceiba_trichistandra	-80.263	-4.22802	CuevaJ	Ceiba trischistandra (A. Gray) Bakhuisen	Malvaceae	BS Deciduo		2016	J. Cueva			A3813				contact J. Cueva, C.I. Espinosa	NA
Ceiba_trichistandra	-80.2926	-4.22922	CuevaJ	Ceiba trischistandra (A. Gray) Bakhuisen	Malvaceae	BS Semideciduo		2016	J. Cueva			C2P1-142				contact J. Cueva, C.I. Espinosa	NA
Ceiba_trichistandra	-80.2954	-4.22642	CuevaJ	Ceiba trischistandra (A. Gray) Bakhuisen	Malvaceae	BS Semideciduo		2016	J. Cueva			C2P3-7				contact J. Cueva, C.I. Espinosa	NA
Ceiba_trichistandra	-80.3083	-4.22576	CuevaJ	Ceiba trischistandra (A. Gray) Bakhuisen	Malvaceae	BS Semideciduo		2016	J. Cueva			A357				contact J. Cueva, C.I. Espinosa	NA
Ceiba_trichistandra	-80.3184	-4.24618	CuevaJ	Ceiba trischistandra (A. Gray) Bakhuisen	Malvaceae	BS Semideciduo		2016	J. Cueva			A552				contact J. Cueva, C.I. Espinosa	NA
Ceiba_trichistandra	-80.3212	-4.24618	CuevaJ	Ceiba trischistandra (A. Gray) Bakhuisen	Malvaceae	BS Semideciduo		2016	J. Cueva			A031				contact J. Cueva, C.I. Espinosa	NA
Ceiba_trichistandra	-80.3365	-4.24109	CuevaJ	Ceiba trischistandra (A. Gray) Bakhuisen	Malvaceae	BS Semideciduo		2016	J. Cueva			A435				contact J. Cueva, C.I. Espinosa	NA
Ceiba_trichistandra	-80.3415	-4.31763	CuevaJ	Ceiba trischistandra (A. Gray) Bakhuisen	Malvaceae	BS Deciduo		2016	J. Cueva			A3902				contact J. Cueva, C.I. Espinosa	NA
Ceiba_trichistandra	-80.3737	-4.30166	CuevaJ	Ceiba trischistandra (A. Gray) Bakhuisen	Malvaceae	BS Deciduo		2016	J. Cueva			C4P1-161				contact J. Cueva, C.I. Espinosa	NA
Ceiba_trichistandra	-80.3875	-4.03476	CuevaJ	Ceiba trischistandra (A. Gray) Bakhuisen	Malvaceae	BS Deciduo		2016	J. Cueva			A1462				contact J. Cueva, C.I. Espinosa	NA
Ceiba_trichistandra	-80.4007	-4.34691	CuevaJ	Ceiba trischistandra (A. Gray) Bakhuisen	Malvaceae	BS Deciduo		2016	J. Cueva			C5P1-61				contact J. Cueva, C.I. Espinosa	NA
Ceiba_trichistandra	-80.4368	-4.02127	CuevaJ	Ceiba trischistandra (A. Gray) Bakhuisen	Malvaceae	BS Deciduo		2016	J. Cueva			C3P1-15				contact J. Cueva, C.I. Espinosa	NA
Ceiba_trichistandra	-80.4396	-4.02127	CuevaJ	Ceiba trischistandra (A. Gray) Bakhuisen	Malvaceae	BS Deciduo		2016	J. Cueva			A3693				contact J. Cueva, C.I. Espinosa	NA
Ceiba_trichistandra	-80.5167	-1.03333	GBIF	Ceiba trischistandra (A. Gray) Bakhuisen	Malvaceae	Disturbed Ceiba-forest close to Puertoviejo.	validated	1982	Lars P. Kvist|L.B. Holm-Nielsen		100	Kvist 40124	1982-06-04T00:00Z	MO	190237	Missouri Botanical Garden	1259162112	7bd65a7a-f762-11e1-a439-00145eb45e9a	urn:catalog:MO:Tropicos:190237	90fd6680-349f-11d8-aa2d-b8a03c50a862	PRESERVED_SPECIMEN	2016-04-17T15:13Z
Ceiba_trichistandra	-80.58	-1.067	GBIF	Ceiba trischistandra (A. Gray) Bakhuisen	Malvaceae	11 km W of Puerto Viejo, 22 km E of Manta, extremely dry scrub with large trees.	validated	1974	Alwyn H. Gentry|F. Ortiz C.|Rafael Narvaez	P.E. Gibbs	100	Gentry 12201	1974-10-28T00:00Z	MO	950462	Missouri Botanical Garden	1261878334	7bd65a7a-f762-11e1-a439-00145eb45e9a	urn:catalog:MO:Tropicos:950462	90fd6680-349f-11d8-aa2d-b8a03c50a862	PRESERVED_SPECIMEN	2016-06-06T13:52Z
Ceiba_trichistandra	-80.5833	-1.36667	AguirreZ	Ceiba trischistandra (A. Gray) Bakhuisen	Malvaceae	Jipijapa - Pto. Cayo road Km 8. Dry decidous forest		1995	Henrik Borgtoft Pedersen		250						NA
Ceiba_trichistandra	-80.6333	-1.25	GBIF	Ceiba trischistandra (A. Gray) Bakhuisen	Malvaceae	Bosque Protector Sancan y Cerro Montecristi, sector cerro Montaå´ÌÜ_as verdes, margen izquierdo rio Sancan y rio Membrillal.	validated	1998	Lider Miranda|H. Miranda	L. & H. Miranda	630	Miranda 123	1998-11-16T00:00Z	MO	1325417	Missouri Botanical Garden	1258542246	7bd65a7a-f762-11e1-a439-00145eb45e9a	urn:catalog:MO:Tropicos:1325417	90fd6680-349f-11d8-aa2d-b8a03c50a862	PRESERVED_SPECIMEN	2016-04-17T15:13Z
Ceiba_trichistandra	-80.6389	-1.36822	GBIF	Ceiba trischistandra (A. Gray) Bakhuisen	Malvaceae	Jipijapa-Pto. Cayo road km 8. Dry decidous forest.	moved<5	1995	H.B. Pedersen		250	Pedersen 104404	1995-07-26T00:00Z	MO	2678623	Missouri Botanical Garden	1260017557	7bd65a7a-f762-11e1-a439-00145eb45e9a	urn:catalog:MO:Tropicos:2678623	90fd6680-349f-11d8-aa2d-b8a03c50a862	PRESERVED_SPECIMEN	2016-04-17T15:13Z
Ceiba_trichistandra	-80.7569	-0.997768	GBIF	Ceiba trischistandra (A. Gray) Bakhuisen	Malvaceae	Chacras de Manta, on road from Manta to San Lorenzo. Very dry tropical forest on ridges.	moved<5	1999	David Neill|QCNE Botany Interns	D.A. Neill	100	Neill 11875	1999-05-08T00:00Z	MO	1442458	Missouri Botanical Garden	1258670227	7bd65a7a-f762-11e1-a439-00145eb45e9a	urn:catalog:MO:Tropicos:1442458	90fd6680-349f-11d8-aa2d-b8a03c50a862	PRESERVED_SPECIMEN	2016-04-17T15:13Z
Ceiba_trichistandra	-80.7687	-1.4928	GBIF	Ceiba trischistandra (A. Gray) Bakhuisen	Malvaceae	Plants of Ecuador, prov. Manabi, c. 2 km before Machalilla on road from Salinas	moved<3	1991	Jette Knudsen & L. Tollsten		50	122	1991-05-07T00:00Z	S	S11-1089		1096749085	0943f690-fde5-11dd-83f4-b8a03c50a862	S:VascularPlants:S11-1089	4c415e40-1e21-11de-9e40-a0d6ecebb8bf	PRESERVED_SPECIMEN	2016-04-17T16:38Z
Ceiba_trichistandra	-80.7833	-1.01667	AguirreZ	Ceiba trischistandra (A. Gray) Bakhuisen	Malvaceae	Manta Cantón. 14 km south of Manta on new road to San Lorenzo. Tropical Dry Forest scrub formation dominant by Ceiba trichistandra, Eriotheca ruizii, and columnar cacti.		1997	David Neill & M. Asanza	Det. D. Neill (MO), 1997	300						NA
Ceiba_trichistandra	-80.8008	-1.01666	GBIF	Ceiba trischistandra (A. Gray) Bakhuisen	Malvaceae	14 km southwest of Manta on new road to San Lorenzo. Tropical Dry Forest scrub formation dominated by Ceiba trichistandra, Eriotheca ruizii, and columnar cacti.	moved<2	1997	David Neill|Mercedes Asanza	D.A. Neill	300	Neill 10702	1997-06-02T00:00Z	MO	1194482	Missouri Botanical Garden	1258400609	7bd65a7a-f762-11e1-a439-00145eb45e9a	urn:catalog:MO:Tropicos:1194482	90fd6680-349f-11d8-aa2d-b8a03c50a862	PRESERVED_SPECIMEN	2016-04-17T15:13Z
Ceiba_trichistandra	-80.8148	-1.03314	GBIF	Ceiba trischistandra (A. Gray) Bakhuisen	Malvaceae	10 km southwest of Manta, 2 km northeast of El Aromo, along new coastal highway from Manta to San Lorenzo. Dry deciduous scrub vegetation with scattered trees of Eriotheca ruizii and Ceiba trichistandra.	moved<2	1998	David Neill|Mercedes Asanza	D.A. Neill	250	Neill 11738	1998-12-28T00:00Z	MO	1297659	Missouri Botanical Garden	1258512585	7bd65a7a-f762-11e1-a439-00145eb45e9a	urn:catalog:MO:Tropicos:1297659	90fd6680-349f-11d8-aa2d-b8a03c50a862	PRESERVED_SPECIMEN	2016-04-17T15:13Z
Chloroleucon_mangense	-79.2	-4.31	GBIF	Cyathostegia mathewsii (Benth.) Schery	Fabaceae	Old road Vilcabamba-Yangana, S of Solanda, hills above Rio Solanda, dry scrub.	validated	1993	Gunnar Wilhelm Harling|Bertil St_å´ÌÜ_hl	D. Neill	1600	Harling 26382	1993-02-14T00:00Z	MO	3181439	Missouri Botanical Garden	1260571885	7bd65a7a-f762-11e1-a439-00145eb45e9a	urn:catalog:MO:Tropicos:3181439	90fd6680-349f-11d8-aa2d-b8a03c50a862	PRESERVED_SPECIMEN	2016-04-17T14:53Z
Chloroleucon_mangense	-79.2055	-4.23412	GBIF	Cyathostegia mathewsii (Benth.) Schery	Fabaceae	Sendero San Pedro de Vilcabamba-Laguna Banderilla, 1-3 kilometros al este de San Pedro de Vilcabamba. Vegetacion en area seca, dominada por Acacia.	moved<2	1985	Larsen	D.A. Neill (MO)	1775	Larsen 166	1985-08-16T00:00Z	MO	2487935	Missouri Botanical Garden	1259806969	7bd65a7a-f762-11e1-a439-00145eb45e9a	urn:catalog:MO:Tropicos:2487935	90fd6680-349f-11d8-aa2d-b8a03c50a862	PRESERVED_SPECIMEN	2016-04-17T14:53Z
Chloroleucon_mangense	-79.2119	-4.26705	GBIF	Cyathostegia mathewsii (Benth.) Schery	Fabaceae	4 millas wets of town of Vilcabamba. Dry hills dominated by shrubs of Fabacea.	moved<2	1991	R. Bensman	H. Ireland (K)	2000	Bensman 455	1991-05-14T00:00Z	MO	1079794	Missouri Botanical Garden	1258288781	7bd65a7a-f762-11e1-a439-00145eb45e9a	urn:catalog:MO:Tropicos:1079794	90fd6680-349f-11d8-aa2d-b8a03c50a862	PRESERVED_SPECIMEN	2016-04-17T14:53Z
Chloroleucon_mangense	-79.2425	-3.98848	GBIF	Cyathostegia mathewsii (Benth.) Schery	Fabaceae	Loja: 3 km towards Loja along new road La Toma (Catamayo) - Loja after junction of old road from Loja - La Toma (Catamayo). Roadside, right side road.	moved<5	1997	Pennington, R.T., Lewis, G.P., Plana, V.		1900	657	1997-01-15T00:00Z	E	E00167192		575313457	bf2a4bf0-5f31-11de-b67e-b8a03c50a862	http://data.rbge.org.uk/herb/E00167192	98e934b0-5f31-11de-b67e-b8a03c50a862	PRESERVED_SPECIMEN	2016-04-16T00:48Z
Chloroleucon_mangense	-79.2482	-4.21628	GBIF	Cyathostegia mathewsii (Benth.) Schery	Fabaceae	Malacatos. Dry valley with Acacia.	moved<2	1989	Laurence J. Dorr|Ivan A. Valdespino Q.	R. Barneby	1540	Dorr 6577	1989-07-10T00:00Z	MO	1079744	Missouri Botanical Garden	1258288727	7bd65a7a-f762-11e1-a439-00145eb45e9a	urn:catalog:MO:Tropicos:1079744	90fd6680-349f-11d8-aa2d-b8a03c50a862	PRESERVED_SPECIMEN	2016-04-17T14:53Z
Chloroleucon_mangense	-79.25	-3.98333	GBIF	Cyathostegia mathewsii (Benth.) Schery	Fabaceae	Loja-La Toma Road, km 12.	validated	1989	Jens E. Madsen	H. Ireland (K)	1950	Madsen 85600	1989-01-21T00:00Z	MO	1081507	Missouri Botanical Garden	1258290636	7bd65a7a-f762-11e1-a439-00145eb45e9a	urn:catalog:MO:Tropicos:1081507	90fd6680-349f-11d8-aa2d-b8a03c50a862	PRESERVED_SPECIMEN	2016-04-17T14:53Z
Chloroleucon_mangense	-79.2727	-4.2146	GBIF	Cyathostegia mathewsii (Benth.) Schery	Fabaceae	Malacatos environs near Ceibobamba, along dirt road in direction of Catamayo, Barrio Santa Cruz. Vegetation:semi-deciduous thorn scrub in dry boulder strewn quebrada.	moved<3	1996	Gwilym P. Lewis|Bente B. Klitgaard|Bolivar Merino|Pablo Lozano|T. Delgado|F. Tinitana	Helen Ireland	1500	Lewis 2205	1996-04-02T00:00Z	MO	3183253	Missouri Botanical Garden	1260574039	7bd65a7a-f762-11e1-a439-00145eb45e9a	urn:catalog:MO:Tropicos:3183253	90fd6680-349f-11d8-aa2d-b8a03c50a862	PRESERVED_SPECIMEN	2016-04-17T14:53Z
Chloroleucon_mangense	-79.2734	-3.97066	GBIF	Cyathostegia mathewsii (Benth.) Schery	Fabaceae	Road Catamayo-Loja, km 10.	moved<10	1997	M.B. Klitgaard		1500	Klitgaard 377	1997-01-12T00:00Z	MO	2660267	Missouri Botanical Garden	1259997317	7bd65a7a-f762-11e1-a439-00145eb45e9a	urn:catalog:MO:Tropicos:2660267	90fd6680-349f-11d8-aa2d-b8a03c50a862	PRESERVED_SPECIMEN	2016-04-17T14:53Z
Chloroleucon_mangense	-79.2761	-3.9836	GBIF	Cyathostegia mathewsii (Benth.) Schery	Fabaceae	Cerro Villonaco	moved<3	1982	Gunnar Wilhelm Harling|J.E. Bohlin|Marie. Lindstr__m|Suzanne Roth	D.A. Neill (MO)	2000	Harling 20333	1982-02-07T00:00Z	MO	2487926	Missouri Botanical Garden	1259806982	7bd65a7a-f762-11e1-a439-00145eb45e9a	urn:catalog:MO:Tropicos:2487926	90fd6680-349f-11d8-aa2d-b8a03c50a862	PRESERVED_SPECIMEN	2016-04-17T14:53Z
Chloroleucon_mangense	-79.2922	-3.99456	GBIF	Cyathostegia mathewsii (Benth.) Schery	Fabaceae	Road Loja to Catamayo, km 22.2 km along track to the right. Vegetation: Semi-arid thorn scrub with cacti.	moved<2	1996	Gwilym P. Lewis|Bente B. Klitgaard	Helen Ireland	2100	Lewis 2406	1996-07-05T00:00Z	MO	3184419	Missouri Botanical Garden	1260575403	7bd65a7a-f762-11e1-a439-00145eb45e9a	urn:catalog:MO:Tropicos:3184419	90fd6680-349f-11d8-aa2d-b8a03c50a862	PRESERVED_SPECIMEN	2016-04-17T14:53Z
Chloroleucon_mangense	-79.3	-4	GBIF	Cyathostegia mathewsii (Benth.) Schery	Fabaceae	Western slopes of Cerro Villonaco, "phrygana" vegetation	validated	1977	Gunnar Wilhelm Harling|U. Eliasson|Lennart Andersson	D.A. Neill (MO)	2200	Harling 15132	1977-02-07T00:00Z	MO	2487932	Missouri Botanical Garden	1259806988	7bd65a7a-f762-11e1-a439-00145eb45e9a	urn:catalog:MO:Tropicos:2487932	90fd6680-349f-11d8-aa2d-b8a03c50a862	PRESERVED_SPECIMEN	2016-04-17T14:53Z
Chloroleucon_mangense	-79.3067	-3.99303	GBIF	Cyathostegia mathewsii (Benth.) Schery	Fabaceae	New road Loja-Catamayco, c. km 25. Vegetation: semi-arid thorn scrub.	moved<3	1996	Gwilym P. Lewis|B. Lewis|P. Klitgaard|J.M. Lewis|O. B. Klitgaard		2400	Lewis 2553	1996-09-19T00:00Z	MO	3182857	Missouri Botanical Garden	1260573543	7bd65a7a-f762-11e1-a439-00145eb45e9a	urn:catalog:MO:Tropicos:3182857	90fd6680-349f-11d8-aa2d-b8a03c50a862	PRESERVED_SPECIMEN	2016-04-17T14:53Z
Chloroleucon_mangense	-79.3152	-3.97828	GBIF	Cyathostegia mathewsii (Benth.) Schery	Fabaceae	Cerro Villonaco, lower slopes above La Toma, thorn scrub	moved<1	1985	Gunnar Wilhelm Harling|Lennart Andersson	D.A. Neill (MO)	1800	Harling 22012	1985-02-13T00:00Z	MO	2487927	Missouri Botanical Garden	1259806955	7bd65a7a-f762-11e1-a439-00145eb45e9a	urn:catalog:MO:Tropicos:2487927	90fd6680-349f-11d8-aa2d-b8a03c50a862	PRESERVED_SPECIMEN	2016-04-17T14:53Z
Chloroleucon_mangense	-79.3155	-3.99964	GBIF	Cyathostegia mathewsii (Benth.) Schery	Fabaceae	New road Loja-Catamayo, km 27.5, track to right, km 0.5, c. 6.5 km from Catamayo. Vegetation: semi-deciduous thorn scrub with cacti, legumes and euphorbs.	moved<3	1998	Bente B. Klitgaard|Gwilym P. Lewis	Helen Ireland	1800	Klitgaard 724	1998-02-24T00:00Z	MO	3181344	Missouri Botanical Garden	1260572197	7bd65a7a-f762-11e1-a439-00145eb45e9a	urn:catalog:MO:Tropicos:3181344	90fd6680-349f-11d8-aa2d-b8a03c50a862	PRESERVED_SPECIMEN	2016-04-17T14:53Z
Chloroleucon_mangense	-79.327	-3.98904	GBIF	Cyathostegia mathewsii (Benth.) Schery	Fabaceae	"Road La Toma - Loja, km 12. Dry scrub and forest with cacti along ravines."	moved<3	1988	Jens E. Madsen|L. Ellemann	Lewis, G.P. (K)	2000	Madsen 75188		MO	1085124	Missouri Botanical Garden	1258294629	7bd65a7a-f762-11e1-a439-00145eb45e9a	urn:catalog:MO:Tropicos:1085124	90fd6680-349f-11d8-aa2d-b8a03c50a862	PRESERVED_SPECIMEN	2016-04-17T14:53Z
Chloroleucon_mangense	-79.3333	-3.96666	GBIF	Cyathostegia mathewsii (Benth.) Schery	Fabaceae	Mountains of Villonaco, road Loja-Catamayo.	validated	1972	Gunnar Wilhelm Harling	D.A. Neill (MO)	1200	Harling 11288	1972-03-18T00:00Z	MO	2487929	Missouri Botanical Garden	1259807003	7bd65a7a-f762-11e1-a439-00145eb45e9a	urn:catalog:MO:Tropicos:2487929	90fd6680-349f-11d8-aa2d-b8a03c50a862	PRESERVED_SPECIMEN	2016-04-17T14:53Z
Chloroleucon_mangense	-79.3333	-3.98333	GBIF	Cyathostegia mathewsii (Benth.) Schery	Fabaceae	La Toma (Catamayo) - Loja road, 3 km from La Toma.	validated	1984	Jens E. Madsen		1400	Madsen 50217	1984-02-18T00:00Z	MO	1081508	Missouri Botanical Garden	1258290635	7bd65a7a-f762-11e1-a439-00145eb45e9a	urn:catalog:MO:Tropicos:1081508	90fd6680-349f-11d8-aa2d-b8a03c50a862	PRESERVED_SPECIMEN	2016-04-17T14:53Z
Chloroleucon_mangense	-79.3376	-3.99107	GBIF	Cyathostegia mathewsii (Benth.) Schery	Fabaceae	2 Km de Catamayo sur de la route de Loja. Forfmation abustive basse tres seche dominee par croton.	moved<3	1988	Charles Huttel	D. Neill (MO)	1450	Huttel 1312	1988-05-18T00:00Z	MO	1079715	Missouri Botanical Garden	1258288687	7bd65a7a-f762-11e1-a439-00145eb45e9a	urn:catalog:MO:Tropicos:1079715	90fd6680-349f-11d8-aa2d-b8a03c50a862	PRESERVED_SPECIMEN	2016-04-17T14:53Z
Chloroleucon_mangense	-79.3614	-4.09638	GBIF	Cyathostegia mathewsii (Benth.) Schery	Fabaceae	pr. Catamayo, ladera con Croton y Acacia	validated	2006	Carlos Aedo|L. Gutierrez|Carmen Ulloa	D.A. Neill (MO)	1390	Aedo 13157	2006-07-24T00:00Z	MO	3035168	Missouri Botanical Garden	1260410216	7bd65a7a-f762-11e1-a439-00145eb45e9a	urn:catalog:MO:Tropicos:3035168	90fd6680-349f-11d8-aa2d-b8a03c50a862	PRESERVED_SPECIMEN	2016-04-17T14:53Z
Chloroleucon_mangense	-79.3833	-4.1	GBIF	Cyathostegia mathewsii (Benth.) Schery	Fabaceae	Road Catamajo (La Toma)--Gonzanama, c. 30 km N of Gonzanama, open thorn scrub.	validated	1980	Gunnar Wilhelm Harling|Lennart Andersson	D.A. Neill (MO)	1500	Harling 18616	1980-04-24T00:00Z	MO	2451633	Missouri Botanical Garden	1259766944	7bd65a7a-f762-11e1-a439-00145eb45e9a	urn:catalog:MO:Tropicos:2451633	90fd6680-349f-11d8-aa2d-b8a03c50a862	PRESERVED_SPECIMEN	2016-04-17T14:53Z
Chloroleucon_mangense	-79.3843	-3.98352	GBIF	Cyathostegia mathewsii (Benth.) Schery	Fabaceae	Catamayo Valley.	moved<10	1984	Jens E. Madsen	Lewis, G.P. (K)	1400	Madsen 74002		MO	1085106	Missouri Botanical Garden	1258294610	7bd65a7a-f762-11e1-a439-00145eb45e9a	urn:catalog:MO:Tropicos:1085106	90fd6680-349f-11d8-aa2d-b8a03c50a862	PRESERVED_SPECIMEN	2016-04-17T14:53Z
Chloroleucon_mangense	-79.4085	-3.94317	GBIF	Cyathostegia mathewsii (Benth.) Schery	Fabaceae	Road Catamayo-Catacocha, c. km 7.	moved<1	1996	M.B. Klitgaard	Lewis, G. P. (K)	1600	Klitgaard 130	1996-04-16T00:00Z	MO	2659788	Missouri Botanical Garden	1259996811	7bd65a7a-f762-11e1-a439-00145eb45e9a	urn:catalog:MO:Tropicos:2659788	90fd6680-349f-11d8-aa2d-b8a03c50a862	PRESERVED_SPECIMEN	2016-04-17T14:53Z
Chloroleucon_mangense	-79.4167	-3.9	GBIF	Cyathostegia mathewsii (Benth.) Schery	Fabaceae	6.5 km from San Pedro de la Bendita on raod to El Cisne. Vegetation: bosque seco.	validated	1996	Gwilym P. Lewis|Bente B. Klitgaard|M.B. Klitgaard|D. Kerr	Helen Ireland	1800	Lewis 2450	1996-07-16T00:00Z	MO	3184086	Missouri Botanical Garden	1260574887	7bd65a7a-f762-11e1-a439-00145eb45e9a	urn:catalog:MO:Tropicos:3184086	90fd6680-349f-11d8-aa2d-b8a03c50a862	PRESERVED_SPECIMEN	2016-04-17T14:53Z
Chloroleucon_mangense	-79.4167	-4.13333	GBIF	Cyathostegia mathewsii (Benth.) Schery	Fabaceae	between Catamayo (La Toma) and Gonzanama	validated	1982	Gunnar Wilhelm Harling|J.E. Bohlin|Marie. Lindstr__m|Suzanne Roth	D.A. Neill (MO)	1800	Harling 20629	1982-02-12T00:00Z	MO	2487930	Missouri Botanical Garden	1259807001	7bd65a7a-f762-11e1-a439-00145eb45e9a	urn:catalog:MO:Tropicos:2487930	90fd6680-349f-11d8-aa2d-b8a03c50a862	PRESERVED_SPECIMEN	2016-04-17T14:53Z
Chloroleucon_mangense	-79.4244	-3.95652	GBIF	Cyathostegia mathewsii (Benth.) Schery	Fabaceae	Upper watershed of Catamayo valley, about 3 km southwest of San Pedro de La Bendita, along highway from Loja to coast. Dry scrub vegetation with scattered low shrubs, highly disturbed.	moved<2	2006	David Neill	D.A. Neill (MO)	1900	Neill 15116	2006-01-10T00:00Z	MO	2862079	Missouri Botanical Garden	1260219318	7bd65a7a-f762-11e1-a439-00145eb45e9a	urn:catalog:MO:Tropicos:2862079	90fd6680-349f-11d8-aa2d-b8a03c50a862	PRESERVED_SPECIMEN	2016-06-06T13:40Z
Chloroleucon_mangense	-79.45	-3.95	GBIF	Cyathostegia mathewsii (Benth.) Schery	Fabaceae	Road Catamayo-Catacoha, 4.5 km from junction to San Pedro de la Bendita. Vegetation: bosque seco scrub with Acacia macracantha, Capparis scabrida and Cactaceae.	validated	1997	Gwilym P. Lewis	Helen Ireland	1900	Lewis 3537	1997-09-15T00:00Z	MO	3183758	Missouri Botanical Garden	1260574508	7bd65a7a-f762-11e1-a439-00145eb45e9a	urn:catalog:MO:Tropicos:3183758	90fd6680-349f-11d8-aa2d-b8a03c50a862	PRESERVED_SPECIMEN	2016-04-17T14:53Z
Chloroleucon_mangense	-79.5185	-3.97804	GBIF	Cyathostegia mathewsii (Benth.) Schery	Fabaceae	km 23 on road Vela Cruz-Catamayo.	moved<15	1997	Bente B. Klitgaard|Gwilym P. Lewis|Bolivar Merino|Richard T. Pennington|V. Plana		2100	Klitgaard 383	1997-01-16T00:00Z	MO	2660273	Missouri Botanical Garden	1259997350	7bd65a7a-f762-11e1-a439-00145eb45e9a	urn:catalog:MO:Tropicos:2660273	90fd6680-349f-11d8-aa2d-b8a03c50a862	PRESERVED_SPECIMEN	2016-04-17T14:53Z
Chloroleucon_mangense	-80	-3.41666	GBIF	Chloroleucon mangense (Jacq.)Britton & Rose	Fabaceae	Dry zone between Santa Rosa and the sea.	validated	1982	T. D. Pennington|Tenorio, Guillermo	D. Neill	20	Pennington 10708	1982-11-12T00:00Z	MO	1067008	Missouri Botanical Garden	1258274796	7bd65a7a-f762-11e1-a439-00145eb45e9a	urn:catalog:MO:Tropicos:1067008	90fd6680-349f-11d8-aa2d-b8a03c50a862	PRESERVED_SPECIMEN	2016-04-17T14:53Z
Chloroleucon_mangense	-80.0702	-3.88775	GBIF	Chloroleucon mangense (Jacq.)Britton & Rose	Fabaceae	Bosque Petrificado Puyango al sur.	moved<1	1995	X. Cornejo		450	3913	1995-05-30T00:00Z	NY	1419401	The New York Botanical Garden	1097642918	d415c253-4d61-4459-9d25-4015b9084fb0	730f91a3-1f1b-403e-ba50-4e97f94aca9f	ae447c50-b8a8-11d8-92a4-b8a03c50a862	PRESERVED_SPECIMEN	2016-04-17T16:33Z
Chloroleucon_mangense	-80.0817	-3.8876	GBIF	Chloroleucon mangense (Jacq.)Britton & Rose	Fabaceae	Bosque Petrificado de Puyango	moved<3	2000	P. Lozano		350	1166	2000-01-03T00:00Z	NY	1419402	The New York Botanical Garden	1097604813	d415c253-4d61-4459-9d25-4015b9084fb0	6c342df6-1233-4513-be95-9dd013cb6c91	ae447c50-b8a8-11d8-92a4-b8a03c50a862	PRESERVED_SPECIMEN	2016-04-17T16:33Z
Chloroleucon_mangense	-80.1244	-3.89154	GBIF	Chloroleucon mangense (Jacq.)Britton & Rose	Fabaceae	Bosque Petrificado Puyango. Quebrada Los Zabalos. Bosque Seco Premontano.	moved<5	1996	Xavier Cornejo S.|Carmen Bonifaz	D. Neill	330	Cornejo Sotomayor 4052	1996-06-06T00:00Z	MO	1100755	Missouri Botanical Garden	1258311643	7bd65a7a-f762-11e1-a439-00145eb45e9a	urn:catalog:MO:Tropicos:1100755	90fd6680-349f-11d8-aa2d-b8a03c50a862	PRESERVED_SPECIMEN	2016-04-17T14:53Z
Chloroleucon_mangense	-80.2566	-4.24728	CuevaJ		Mimosaceae	BS Deciduo		2016	J. Cueva		NA	C1P1-36				contact J. Cueva, C.I. Espinosa	NA
Chloroleucon_mangense	-80.2602	-4.23082	CuevaJ		Mimosaceae	BS Deciduo		2016	J. Cueva		NA	A3981				contact J. Cueva, C.I. Espinosa	NA
Chloroleucon_mangense	-80.2667	-4.16666	GBIF	Chloroleucon mangense (Jacq.)Britton & Rose	Fabaceae	Paletillas.	validated	1996	Gwilym P. Lewis|et al.	G.P. Lewis (K)	500	Lewis 2345	1996-05-28T00:00Z	MO	1370980	Missouri Botanical Garden	1258592095	7bd65a7a-f762-11e1-a439-00145eb45e9a	urn:catalog:MO:Tropicos:1370980	90fd6680-349f-11d8-aa2d-b8a03c50a862	PRESERVED_SPECIMEN	2016-04-17T14:53Z
Chloroleucon_mangense	-80.2926	-4.22922	CuevaJ		Mimosaceae	BS Semideciduo		2016	J. Cueva		NA	C2P1-188				contact J. Cueva, C.I. Espinosa	NA
Chloroleucon_mangense	-80.2935	-4.31248	CuevaJ		Mimosaceae	BS Deciduo		2016	J. Cueva		NA	A885				contact J. Cueva, C.I. Espinosa	NA
Chloroleucon_mangense	-80.2954	-4.22642	CuevaJ		Mimosaceae	BS Semideciduo		2016	J. Cueva		NA	C2P3-14				contact J. Cueva, C.I. Espinosa	NA
Chloroleucon_mangense	-80.3083	-4.22576	CuevaJ		Mimosaceae	BS Semideciduo		2016	J. Cueva		NA	A362				contact J. Cueva, C.I. Espinosa	NA
Chloroleucon_mangense	-80.3184	-4.24618	CuevaJ		Mimosaceae	BS Semideciduo		2016	J. Cueva		NA	A501				contact J. Cueva, C.I. Espinosa	NA
Chloroleucon_mangense	-80.3212	-4.24618	CuevaJ		Mimosaceae	BS Semideciduo		2016	J. Cueva		NA	A005				contact J. Cueva, C.I. Espinosa	NA
Chloroleucon_mangense	-80.3365	-4.24109	CuevaJ		Mimosaceae	BS Semideciduo		2016	J. Cueva		NA	A440				contact J. Cueva, C.I. Espinosa	NA
Chloroleucon_mangense	-80.3393	-4.24109	CuevaJ		Mimosaceae	BS Semideciduo		2016	J. Cueva		NA	A300				contact J. Cueva, C.I. Espinosa	NA
Chloroleucon_mangense	-80.3393	-4.23829	CuevaJ		Mimosaceae	BS Semideciduo		2016	J. Cueva		NA	A335				contact J. Cueva, C.I. Espinosa	NA
Chloroleucon_mangense	-80.3415	-4.31763	CuevaJ		Mimosaceae	BS Deciduo		2016	J. Cueva		NA	A3912				contact J. Cueva, C.I. Espinosa	NA
Chloroleucon_mangense	-80.3443	-4.34033	CuevaJ		Mimosaceae	BS Deciduo		2016	J. Cueva		NA	A1325				contact J. Cueva, C.I. Espinosa	NA
Chloroleucon_mangense	-80.3737	-4.30166	CuevaJ		Mimosaceae	BS Deciduo		2016	J. Cueva		NA	C4P1-88				contact J. Cueva, C.I. Espinosa	NA
Chloroleucon_mangense	-80.3875	-4.03476	CuevaJ		Mimosaceae	BS Deciduo		2016	J. Cueva		NA	A1456				contact J. Cueva, C.I. Espinosa	NA
Chloroleucon_mangense	-80.4172	-4.08305	GBIF	Chloroleucon mangense var. mangense	Fabaceae	Caå´ÌÜ_averal. Dry vegetation bordering stream.	validated	2000	Jens E. Madsen|Omar Cabrera|Bolivar Merino|Carlos Rosales|Wilson Quizhpe	Lewis, G.P. (K)	800	Madsen 7402	2000-10-05T00:00Z	MO	2680630	Missouri Botanical Garden	1260019824	7bd65a7a-f762-11e1-a439-00145eb45e9a	urn:catalog:MO:Tropicos:2680630	90fd6680-349f-11d8-aa2d-b8a03c50a862	PRESERVED_SPECIMEN	2016-04-17T14:53Z
Chloroleucon_mangense	-80.425	-4.13833	GBIF	Chloroleucon mangense var. mangense	Fabaceae	Mangahurco. Dry, semi-deciduous vegetation.	validated	2000	Jens E. Madsen|Omar Cabrera|Bolivar Merino|Carlos Rosales|Wilson Quizhpe	Lewis, G.P. (K)	550	Madsen 7390	2000-10-04T00:00Z	MO	2680595	Missouri Botanical Garden	1260019769	7bd65a7a-f762-11e1-a439-00145eb45e9a	urn:catalog:MO:Tropicos:2680595	90fd6680-349f-11d8-aa2d-b8a03c50a862	PRESERVED_SPECIMEN	2016-04-17T14:53Z
Chloroleucon_mangense	-80.4396	-4.02127	CuevaJ		Mimosaceae	BS Deciduo		2016	J. Cueva		NA	A3698				contact J. Cueva, C.I. Espinosa	NA
Chloroleucon_mangense	-80.4487	-4.04842	CuevaJ		Mimosaceae	BS Deciduo		2016	J. Cueva		NA	C2P2-79				contact J. Cueva, C.I. Espinosa	NA
Chloroleucon_mangense	-80.75	-2.26666	GBIF	Chloroleucon mangense var. mangense	Fabaceae	12 km E of Santa Elena.	validated	1984	Clarence D. Johnson	R. Duno de Stefano (CICY)	NA	Johnson 3314-84		MO	1198806	Missouri Botanical Garden	1258405374	7bd65a7a-f762-11e1-a439-00145eb45e9a	urn:catalog:MO:Tropicos:1198806	90fd6680-349f-11d8-aa2d-b8a03c50a862	PRESERVED_SPECIMEN	2016-04-17T14:53Z
Chloroleucon_mangense	-80.775	-2.14694	GBIF	Chloroleucon mangense var. mangense	Fabaceae	Plants from bluffs above Palmar on coast N of Sta. Elena.	validated	1982	Calaway H. Dodson|P.M. Dodson	R. Duno de Stefano (CICY)	50	Dodson 12944	1982-03-13T00:00Z	MO	1198698	Missouri Botanical Garden	1258405245	7bd65a7a-f762-11e1-a439-00145eb45e9a	urn:catalog:MO:Tropicos:1198698	90fd6680-349f-11d8-aa2d-b8a03c50a862	PRESERVED_SPECIMEN	2016-04-17T14:53Z
Coccoloba_ruiziana	-79.2059	-4.26574	GBIF	Coccoloba ruiziana Lindau	Polygonaceae	Parroquia Vilcabamba. Sector Yamburara. Bosque Humedo Montano Bajo.	moved<2	1990	Carlos E. Ceron|Ligia E. Ocampo	J. Brandbyge (AAU)	2500	Ceron Martinez 11858	1990-09-04T00:00Z	MO	731851	Missouri Botanical Garden	1261451848	7bd65a7a-f762-11e1-a439-00145eb45e9a	urn:catalog:MO:Tropicos:731851	90fd6680-349f-11d8-aa2d-b8a03c50a862	PRESERVED_SPECIMEN	2016-04-17T15:26Z
Coccoloba_ruiziana	-79.2667	-3.21667	AguirreZ	Coccoloba ruiziana Lindau	Polygonaceae	Sector de Yunguilla-Azuay		2000	Pablo Lozano y M anuel Lozano		1800						NA
Coccoloba_ruiziana	-79.6414	-4.06388	GBIF	Coccoloba ruiziana Lindau	Polygonaceae	Catacocha-Guano-Cariamanga, Km 1.2-4.5. Pastures, hedges and roadside.	validated	1994	P.M. Jorgensen|Carmen Ulloa|Homero Vargas L.|Pablo Lozano	Ronald Liesner (MO)	2025	Jorgensen 1546	1994-12-15T00:00Z	MO	914776	Missouri Botanical Garden	1261839092	7bd65a7a-f762-11e1-a439-00145eb45e9a	urn:catalog:MO:Tropicos:914776	90fd6680-349f-11d8-aa2d-b8a03c50a862	PRESERVED_SPECIMEN	2016-04-17T15:26Z
Coccoloba_ruiziana	-79.8083	-4.325	AguirreZ	Coccoloba aff. ruiziana Lindau.	Polygonaceae	Sozoranga - Reserva El Tundo		1996	Eduardo Cueva		1400						NA
Coccoloba_ruiziana	-79.8194	-4.29444	AguirreZ	Coccoloba ruiziana Lindau	Polygonaceae	Sozoranga, Yaramine		1997	Eduardo Cueva		2000						NA
Coccoloba_ruiziana	-79.8333	-4.31667	AguirreZ	Coccoloba ruiziana Lindau	Polygonaceae	Sozoranga (El Tundo- El Palto)		1996	Veerle Van den Eynden, Eduardo Cueva & Omar Cabrera		1760						NA
Coccoloba_ruiziana	-79.8406	-4.46161	AguirreZ	Coccoloba ruiziana Lindau	Polygonaceae	The Victoria, Macara, Loja Province, Ecuador		2014	Dalton Quishpe & Bolivar Merino		559						NA
Coccoloba_ruiziana	-79.9	-2.2	GBIF	Coccoloba ruiziana Lindau	Polygonaceae	Small patch of mangroves at outskirts of Guayaquil.	validated	1974	Alwyn H. Gentry	John Brandbyge (AAU)		Gentry 10094	1974-02-20T00:00Z	MO	1791826	Missouri Botanical Garden	1259041409	7bd65a7a-f762-11e1-a439-00145eb45e9a	urn:catalog:MO:Tropicos:1791826	90fd6680-349f-11d8-aa2d-b8a03c50a862	PRESERVED_SPECIMEN	2016-04-17T15:26Z
Coccoloba_ruiziana	-79.9167	-4.23333	AguirreZ	Coccoloba ruiziana Lindau	Polygonaceae	Reserva privada Laipuna (400-1400m), road Catacocha-Macaá, NW of Portachuelo, premontane dry forest.		2009	J. Homeier, E. Cueva & F. Werner		1320						NA
Coccoloba_ruiziana	-79.95	-4.3	GBIF	Coccoloba ruiziana Lindau	Polygonaceae	Canton Sozoranga. Cuesta de San Fernando, al salir a Las Cochas. Bosque seco Montano Bajo. Bosque primario intervenido.	validated	1989	Walter A. Palacios	J. Brandbyge (AAU)	900	Palacios Cuenca 3325	1989-01-03T00:00Z	MO	733229	Missouri Botanical Garden	1261453357	7bd65a7a-f762-11e1-a439-00145eb45e9a	urn:catalog:MO:Tropicos:733229	90fd6680-349f-11d8-aa2d-b8a03c50a862	PRESERVED_SPECIMEN	2016-04-17T15:26Z
Coccoloba_ruiziana	-80.0203	-2.20093	GBIF	Coccoloba ruiziana Lindau	Polygonaceae	Hacienda Barcelona, Km 13-14 Guayaquil-Salinas. Mangrove association	moved<20	1983	Calaway H. Dodson|P.M. Dodson|M. Mas Pons	John Brandbyge (AAU)		Dodson 13608	1983-01-21T00:00Z	MO	3231560	Missouri Botanical Garden	1260627087	7bd65a7a-f762-11e1-a439-00145eb45e9a	urn:catalog:MO:Tropicos:3231560	90fd6680-349f-11d8-aa2d-b8a03c50a862	PRESERVED_SPECIMEN	2016-04-17T15:26Z
Coccoloba_ruiziana	-80.1183	-3.98361	AguirreZ	Coccoloba ruiziana Lindau	Polygonaceae	Cantón Puyango		2005	Hernan Encalada & Luis Montalvan		1000-1150						NA
Coccoloba_ruiziana	-80.1646	-3.56023	AguirreZ	Coccoloba ruiziana Lindau	Polygonaceae	Cantón Arenillas, Parroquia Chacras, Comunidad Balsalito, Reserva Ecologica Militar Arenillas.		2006	Mayra Estrella, Sugeiry Troya y Bolivar Merino		25						NA
Coccoloba_ruiziana	-80.1675	-3.53231	AguirreZ	Coccoloba ruiziana Lindau	Polygonaceae	Cantón Arenillas, Parroquia Chacras, Comunidad La Aduana, Reserva Ecologica Militar Arenillas.		2006	Mayra Estrella, Sugeiry Troya y Bolivar Merino		42						NA
Coccoloba_ruiziana	-80.2208	-3.41111	AguirreZ	Coccoloba ruiziana Lindau	Polygonaceae	Isla bellavista, cantón Santa Rosa		1997	Veerle Van den Eynden & Eduardo Cueva		5						NA
Coccoloba_ruiziana	-80.2333	-4.3	AguirreZ	Coccoloba ruiziana Lindau	Polygonaceae	Hacienda la Ceiba, a 8 Km al N de Zapotillo. Bosque seco tropical.		1975	Elbert Little, Alberto Ortega, Alfredo Samaniego & Francisco Vivar C.		350						NA
Coccoloba_ruiziana	-80.2511	-4.38278	AguirreZ	Coccoloba ruiziana Lindau	Polygonaceae	Zapotillo		1989	Francisco Vivar C. & Bolivar Merino	Bolivar Merino (Junio 2004)							NA
Coccoloba_ruiziana	-80.2594	-4.24728	CuevaJ	Coccoloba ruiziana Lindau	Polygonaceae	BS Deciduo		2016	J. Cueva			513				contact J. Cueva, C.I. Espinosa	NA
Coccoloba_ruiziana	-80.2871	-2.33601	GBIF	Coccoloba ruiziana Lindau	Polygonaceae	Km 55 on toll road from Guayaquil to Santa Elena. Dry forest 1 km W of Ceresita.	moved<15	1974	Alwyn H. Gentry	R. Liesner (MO)		Gentry 10084	1974-02-20T00:00Z	MO	1791819	Missouri Botanical Garden	1259041388	7bd65a7a-f762-11e1-a439-00145eb45e9a	urn:catalog:MO:Tropicos:1791819	90fd6680-349f-11d8-aa2d-b8a03c50a862	PRESERVED_SPECIMEN	2016-04-17T15:26Z
Coccoloba_ruiziana	-80.2935	-4.30968	CuevaJ	Coccoloba ruiziana Lindau	Polygonaceae	BS Deciduo		2016	J. Cueva			247				contact J. Cueva, C.I. Espinosa	NA
Coccoloba_ruiziana	-80.329	-4.34313	CuevaJ	Coccoloba ruiziana Lindau	Polygonaceae	BS Deciduo		2016	J. Cueva			66				contact J. Cueva, C.I. Espinosa	NA
Coccoloba_ruiziana	-80.3415	-4.34314	CuevaJ	Coccoloba ruiziana Lindau	Polygonaceae	BS Deciduo		2016	J. Cueva			406				contact J. Cueva, C.I. Espinosa	NA
Coccoloba_ruiziana	-80.3686	-2.40023	GBIF	Coccoloba ruiziana Lindau	Polygonaceae	El Progreso along road between Salinas and Guayaquil. Dry shrubby vegetation and pastureland.	moved<20	1983	A.S. Barfod|et al.	J. Brandbyge (B)	50	Barfod 48492	1983-11-03T00:00Z	MO	733500	Missouri Botanical Garden	1261453642	7bd65a7a-f762-11e1-a439-00145eb45e9a	urn:catalog:MO:Tropicos:733500	90fd6680-349f-11d8-aa2d-b8a03c50a862	PRESERVED_SPECIMEN	2016-04-17T15:26Z
Coccoloba_ruiziana	-80.3737	-4.30166	CuevaJ	Coccoloba ruiziana Lindau	Polygonaceae	BS Deciduo		2016	J. Cueva			168				contact J. Cueva, C.I. Espinosa	NA
Coccoloba_ruiziana	-80.4007	-4.34691	CuevaJ	Coccoloba ruiziana Lindau	Polygonaceae	BS Deciduo		2016	J. Cueva			315				contact J. Cueva, C.I. Espinosa	NA
Coccoloba_ruiziana	-80.4278	-0.650033	GBIF	Coccoloba ruiziana Lindau	Polygonaceae	Flora of Ecuador. 11th Regnellian Expedition. Manabi: Bahia de Caraquez, Leonidas Plaza, thickets along the road ESE just outside the village. Small tree, about 2 m.	moved<65	1981	Benkt Sparre			19720	1981-02-19T00:00Z	S	S06-16365		1096622472	0943f690-fde5-11dd-83f4-b8a03c50a862	S:VascularPlants:S06-16365	4c415e40-1e21-11de-9e40-a0d6ecebb8bf	PRESERVED_SPECIMEN	2016-04-17T16:37Z
Coccoloba_ruiziana	-80.4306	-4.15	AguirreZ	Coccoloba ruiziana Lindau	Polygonaceae	Mangaurcu. En bosque seco.		1995	Veerle Van den Eynden & Eduardo Cueva	Det. Veerle Van den Eynden & Eduardo Cueva (LOJA)	400						NA
Coccoloba_ruiziana	-80.4396	-4.02127	CuevaJ	Coccoloba ruiziana Lindau	Polygonaceae	BS Deciduo		2016	J. Cueva			378				contact J. Cueva, C.I. Espinosa	NA
Coccoloba_ruiziana	-80.4964	-2.34343	GBIF	Coccoloba ruiziana Lindau	Polygonaceae	3 km E of Buenos Aires (km 86 from Guayaquil). Gallery vegetation along temporary river bed and surrounding slopes and dry plains.	moved<5	1973	L.B. Holm-Nielsen|S. Jeppesen|B. Lojtnant|Benjamin _å´ÌÜ_llgaard	John Brandbyge (AAU)	50	Holm-Nielsen 2555	1973-03-28T00:00Z	MO	733493	Missouri Botanical Garden	1261453636	7bd65a7a-f762-11e1-a439-00145eb45e9a	urn:catalog:MO:Tropicos:733493	90fd6680-349f-11d8-aa2d-b8a03c50a862	PRESERVED_SPECIMEN	2016-04-17T15:26Z
Coccoloba_ruiziana	-80.621	-2.36768	GBIF	Coccoloba ruiziana Lindau	Polygonaceae	Low mountain NE of Chanduy. Rocky and sandy area with ravines.	moved<15	1973	L.B. Holm-Nielsen|S. Jeppesen|B. Lojtnant|Benjamin _å´ÌÜ_llgaard	John Brandbyge (AAU)	135	Holm-Nielsen 2160	1973-03-19T00:00Z	MO	733485	Missouri Botanical Garden	1261453621	7bd65a7a-f762-11e1-a439-00145eb45e9a	urn:catalog:MO:Tropicos:733485	90fd6680-349f-11d8-aa2d-b8a03c50a862	PRESERVED_SPECIMEN	2016-04-17T15:26Z
Coccoloba_ruiziana	-80.6667	-2.4	GBIF	Coccoloba ruiziana Lindau	Polygonaceae	Chanduy. Dune areas with scattered shrubs.	validated	1973	L.B. Holm-Nielsen|et al.	R. Liesner (MO)	4.5	Holm-Nielsen 2114	1973-03-10T00:00Z	MO	733476	Missouri Botanical Garden	1261453593	7bd65a7a-f762-11e1-a439-00145eb45e9a	urn:catalog:MO:Tropicos:733476	90fd6680-349f-11d8-aa2d-b8a03c50a862	PRESERVED_SPECIMEN	2016-04-17T15:26Z
Coccoloba_ruiziana	-80.6673	-1.02353	GBIF	Coccoloba ruiziana Lindau	Polygonaceae	Manabi: Montecristo, dry savanna, on road to Jaramijo, about 4 km N Montecristo. Flora of Ecuador. 11th Regnellian Expedition.	moved<5	1981	Benkt Sparre			19919	1981-03-15T00:00Z	S	S06-16364		1096622443	0943f690-fde5-11dd-83f4-b8a03c50a862	S:VascularPlants:S06-16364	4c415e40-1e21-11de-9e40-a0d6ecebb8bf	PRESERVED_SPECIMEN	2016-04-17T16:37Z
Coccoloba_ruiziana	-80.8333	-2.18333	GBIF	Coccoloba ruiziana Lindau	Polygonaceae	Between Santa Elena and Punta Blanca. Beach and beach ridges.	validated	1973	L.B. Holm-Nielsen|S. Jeppesen|B. Lojtnant|Benjamin _å´ÌÜ_llgaard	John Brandbyge (AAU)	4	Holm-Nielsen 2401	1973-03-22T00:00Z	MO	730787	Missouri Botanical Garden	1261450705	7bd65a7a-f762-11e1-a439-00145eb45e9a	urn:catalog:MO:Tropicos:730787	90fd6680-349f-11d8-aa2d-b8a03c50a862	PRESERVED_SPECIMEN	2016-04-17T15:26Z
Cochlospermum_vitifolium	-79.6138	-2.40965	GBIF	Cochlospermum vitifolium (Willd.) Spreng.	Cochlospermaceae	Reserva Ecologica Manglares - Churute. Cumbre del Cerro Gallo. Bosque Alterado. Dominando en el estrato superior del Balsa, strato medio por Carica microcarpa y Croton, en el Suelo Poaceae y Piperaceae. Suelo Rojiso. Topografica muy pendiente Apsecto Se	moved<2	1992	Carlos E. Ceron	C. Ceron (QAP)	260	Ceron Martinez 20492	1992-09-29T00:00Z	MO	1752487	Missouri Botanical Garden	1258998178	7bd65a7a-f762-11e1-a439-00145eb45e9a	urn:catalog:MO:Tropicos:1752487	90fd6680-349f-11d8-aa2d-b8a03c50a862	PRESERVED_SPECIMEN	2016-04-17T14:37Z
Cochlospermum_vitifolium	-79.6291	-2.42126	GBIF	Cochlospermum vitifolium (Willd.) Spreng.	Cochlospermaceae	Reserva Ecologica Manglares-Churute. Base del Cerro Perequetre Grande de frente a la Laguna del Canclon. Topografia muy colinada. Suelo pedregoso. Bosque secundario. Aspecto seco. Estrato arboreo dominado de Bototillo y herbaceo de Poaceae, Asteraceae, P	moved<230	1992	Carlos E. Ceron	C. Ceron (QAP)	175	Ceron Martinez 20645	1992-10-02T00:00Z	MO	1801564	Missouri Botanical Garden	1259051872	7bd65a7a-f762-11e1-a439-00145eb45e9a	urn:catalog:MO:Tropicos:1801564	90fd6680-349f-11d8-aa2d-b8a03c50a862	PRESERVED_SPECIMEN	2016-04-17T14:37Z
Cochlospermum_vitifolium	-79.6333	-2.45	GBIF	Cochlospermum vitifolium (Willd.) Spreng.	Cochlospermaceae	Reserva Ecologica Manglares - Churute. Base del Cerro Mate, 1 Km al Nor-Este desde el Centro de Informacion del MAG hacia la Laguna del Canclon. Bosque Alterado. Topografia ligero plano suelo Pedregoso. Aspecto seco. Transecto de 50 x 2 m x 5 (0.05 Ha.)	validated	1992	Carlos E. Ceron	C. Ceron (QAP)	60	Ceron Martinez 20421	1992-09-27T00:00Z	MO	1752225	Missouri Botanical Garden	1258997887	7bd65a7a-f762-11e1-a439-00145eb45e9a	urn:catalog:MO:Tropicos:1752225	90fd6680-349f-11d8-aa2d-b8a03c50a862	PRESERVED_SPECIMEN	2016-04-17T14:37Z
Cochlospermum_vitifolium	-79.6431	-2.40265	GBIF	Cochlospermum vitifolium (Willd.) Spreng.	Cochlospermaceae	Reserva Ecologica Manglares - Churute. Cumbre del Cerro Perequetre Grande. Topografica Colinado. Suelo Pedregoso Bosque Alterado. Aspecto Seco. Transecto de 50 x 2 m x 5 (0.05 Ha.).	moved<5	1992	Carlos E. Ceron	C. Ceron (QAP)	355	Ceron Martinez 20352	1992-08-17T00:00Z	MO	1751833	Missouri Botanical Garden	1258997476	7bd65a7a-f762-11e1-a439-00145eb45e9a	urn:catalog:MO:Tropicos:1751833	90fd6680-349f-11d8-aa2d-b8a03c50a862	PRESERVED_SPECIMEN	2016-04-17T14:37Z
Cochlospermum_vitifolium	-79.6667	-2.45	GBIF	Cochlospermum vitifolium (Willd.) Spreng.	Cochlospermaceae	Parroquia Taura. Reserva Ecologica Manglares-Churute; sector San Alejandro y Cerro Pancho Diablo. Bosque muy seco Tropical y bosque seco Premontano. Transectos de 50 x 2 x 4 m y plantas utiles.	validated	1991	Carlos E. Ceron	C. Ceron (QAP)	103	Ceron Martinez 13340	1991-02-22T00:00Z	MO	251699	Missouri Botanical Garden	1259839135	7bd65a7a-f762-11e1-a439-00145eb45e9a	urn:catalog:MO:Tropicos:251699	90fd6680-349f-11d8-aa2d-b8a03c50a862	PRESERVED_SPECIMEN	2016-04-17T14:37Z
Cochlospermum_vitifolium	-79.8333	-0.05	GBIF	Cochlospermum vitifolium (Willd.) Spreng.	Cochlospermaceae	Canton Pedernales. Carretera entre Pedernales y el Carmen hasta el Km 49. Bosque humedo Tropical. Suelo arcilloso.	validated	1997	Homero Vargas L.|Aguirre, Ximena|R. Miranda|Carlos Robles	R.Liesner(MO)	300	Vargas Lopez 1362	1997-03-14T00:00Z	MO	1227298	Missouri Botanical Garden	1258436505	7bd65a7a-f762-11e1-a439-00145eb45e9a	urn:catalog:MO:Tropicos:1227298	90fd6680-349f-11d8-aa2d-b8a03c50a862	PRESERVED_SPECIMEN	2016-04-17T14:37Z
Cochlospermum_vitifolium	-79.8333	-4.08333	GBIF	Cochlospermum vitifolium (Willd.) Spreng.	Cochlospermaceae	About 10 km east of Celica. Dry open deciduous wood land vegetation.	validated	1983	John S. Brandbyge		1050	Brandbyge 42358	1983-09-28T00:00Z	MO	251653	Missouri Botanical Garden	1259838757	7bd65a7a-f762-11e1-a439-00145eb45e9a	urn:catalog:MO:Tropicos:251653	90fd6680-349f-11d8-aa2d-b8a03c50a862	PRESERVED_SPECIMEN	2016-04-17T14:37Z
Cochlospermum_vitifolium	-79.895	-4.18897	CuevaJ	Cochlospermum vitifolium (Willd.) Spreng.	Cochlospermaceae	BS Semideciduo		2016	J. Cueva		NA	A2975			NA	contact J. Cueva, C.I. Espinosa	NA
Cochlospermum_vitifolium	-79.8978	-4.18897	CuevaJ	Cochlospermum vitifolium (Willd.) Spreng.	Cochlospermaceae	BS Semideciduo		2016	J. Cueva		NA	A3086			NA	contact J. Cueva, C.I. Espinosa	NA
Cochlospermum_vitifolium	-79.9328	-4.17814	CuevaJ	Cochlospermum vitifolium (Willd.) Spreng.	Cochlospermaceae	BS Semideciduo		2016	J. Cueva		NA	A1934			NA	contact J. Cueva, C.I. Espinosa	NA
Cochlospermum_vitifolium	-79.9387	-4.2079	CuevaJ	Cochlospermum vitifolium (Willd.) Spreng.	Cochlospermaceae	BS Semideciduo		2016	J. Cueva		NA	A2585			NA	contact J. Cueva, C.I. Espinosa	NA
Cochlospermum_vitifolium	-79.9409	-4.20528	CuevaJ	Cochlospermum vitifolium (Willd.) Spreng.	Cochlospermaceae	BS Semideciduo		2016	J. Cueva		NA	A2019			NA	contact J. Cueva, C.I. Espinosa	NA
Cochlospermum_vitifolium	-79.9599	-2.00983	GBIF	Cochlospermum vitifolium (Willd.) Spreng.	Cochlospermaceae	Capeira. Km 21 on the Guayaquil to Daule road. Tropical Dry Forest.	moved<2	1981	Calaway H. Dodson|P.M. Dodson		100	Dodson 11207	1981-09-13T00:00Z	MO	3005701	Missouri Botanical Garden	1260377400	7bd65a7a-f762-11e1-a439-00145eb45e9a	urn:catalog:MO:Tropicos:3005701	90fd6680-349f-11d8-aa2d-b8a03c50a862	PRESERVED_SPECIMEN	2016-04-17T14:37Z
Cochlospermum_vitifolium	-79.9667	-2.16666	GBIF	Cochlospermum vitifolium (Willd.) Spreng.	Cochlospermaceae	Bosque Protector Cerro Blanco. Carretera a Salinas, km 15. Bosque seco Tropical. Suelo derivado de roca caliza.	validated	1991	Daniel Rubio|Calaway H. Dodson|Galo A. Tipaz|Tamara Nuå´ÌÜ_ez	D. Rubio (QCNE)	350	Rubio 1802	1991-08-15T00:00Z	MO	251640	Missouri Botanical Garden	1259838666	7bd65a7a-f762-11e1-a439-00145eb45e9a	urn:catalog:MO:Tropicos:251640	90fd6680-349f-11d8-aa2d-b8a03c50a862	PRESERVED_SPECIMEN	2016-04-17T14:37Z
Cochlospermum_vitifolium	-80.1333	-2.16666	GBIF	Cochlospermum vitifolium (Willd.) Spreng.	Cochlospermaceae	Bosque Protector Cerro Blanco. Km 17 via Guayaquil-Salinas. Mirador-Sendero largo Buenavista. Bosque seco Tropical. Suelo derivado de roca caliza.	validated	1995	Tamara Nunez		300	Nunez 290	1995-10-01T00:00Z	MO	1063156	Missouri Botanical Garden	1258270536	7bd65a7a-f762-11e1-a439-00145eb45e9a	urn:catalog:MO:Tropicos:1063156	90fd6680-349f-11d8-aa2d-b8a03c50a862	PRESERVED_SPECIMEN	2016-04-17T14:37Z
Cochlospermum_vitifolium	-80.1421	-0.0916868	GBIF	Cochlospermum vitifolium (Willd.) Spreng.	Cochlospermaceae	25 km south of Pedernales (as the crow flies), property of Eudaldo (Dan Lalo) Loor; tropical dry forest adjacent shore.	moved<5	1999	Tom Delinks		42.5	Delinks 435	1999-10-11T00:00Z	MO	1565208	Missouri Botanical Garden	1258795892	7bd65a7a-f762-11e1-a439-00145eb45e9a	urn:catalog:MO:Tropicos:1565208	90fd6680-349f-11d8-aa2d-b8a03c50a862	PRESERVED_SPECIMEN	2016-04-17T14:37Z
Cochlospermum_vitifolium	-80.25	-0.2125	GBIF	Cochlospermum vitifolium (Willd.) Spreng.	Cochlospermaceae	Jama, Area 2: Approximately 1 km SW of Jama. Collected from a farm in the Jama River Valley. Jama topo map 1:50,000, cuadricula (block) N77 E81.	validated	1988	Deborah M. Pearsall		20	Pearsall 1652	1988-04-01T00:00Z	MO	100454174	Missouri Botanical Garden	1257801078	7bd65a7a-f762-11e1-a439-00145eb45e9a	urn:catalog:MO:Tropicos:100454174	90fd6680-349f-11d8-aa2d-b8a03c50a862	PRESERVED_SPECIMEN	2016-04-17T14:37Z
Cochlospermum_vitifolium	-80.2566	-4.24728	CuevaJ	Cochlospermum vitifolium (Willd.) Spreng.	Cochlospermaceae	BS Deciduo		2016	J. Cueva		NA	C1P1-28			NA	contact J. Cueva, C.I. Espinosa	NA
Cochlospermum_vitifolium	-80.2602	-4.23082	CuevaJ	Cochlospermum vitifolium (Willd.) Spreng.	Cochlospermaceae	BS Deciduo		2016	J. Cueva		NA	A4076			NA	contact J. Cueva, C.I. Espinosa	NA
Cochlospermum_vitifolium	-80.263	-4.23082	CuevaJ	Cochlospermum vitifolium (Willd.) Spreng.	Cochlospermaceae	BS Deciduo		2016	J. Cueva		NA	A4172			NA	contact J. Cueva, C.I. Espinosa	NA
Cochlospermum_vitifolium	-80.2926	-4.22922	CuevaJ	Cochlospermum vitifolium (Willd.) Spreng.	Cochlospermaceae	BS Semideciduo		2016	J. Cueva		NA	C2P1-123			NA	contact J. Cueva, C.I. Espinosa	NA
Cochlospermum_vitifolium	-80.2935	-4.30968	CuevaJ	Cochlospermum vitifolium (Willd.) Spreng.	Cochlospermaceae	BS Deciduo		2016	J. Cueva		NA	A698			NA	contact J. Cueva, C.I. Espinosa	NA
Cochlospermum_vitifolium	-80.2954	-4.22922	CuevaJ	Cochlospermum vitifolium (Willd.) Spreng.	Cochlospermaceae	BS Semideciduo		2016	J. Cueva		NA	C2P2-23			NA	contact J. Cueva, C.I. Espinosa	NA
Cochlospermum_vitifolium	-80.3083	-4.22576	CuevaJ	Cochlospermum vitifolium (Willd.) Spreng.	Cochlospermaceae	BS Semideciduo		2016	J. Cueva		NA	A360			NA	contact J. Cueva, C.I. Espinosa	NA
Cochlospermum_vitifolium	-80.3212	-4.24618	CuevaJ	Cochlospermum vitifolium (Willd.) Spreng.	Cochlospermaceae	BS Semideciduo		2016	J. Cueva		NA	A018			NA	contact J. Cueva, C.I. Espinosa	NA
Cochlospermum_vitifolium	-80.329	-4.34032	CuevaJ	Cochlospermum vitifolium (Willd.) Spreng.	Cochlospermaceae	BS Deciduo		2016	J. Cueva		NA	TUM7078			NA	contact J. Cueva, C.I. Espinosa	NA
Cochlospermum_vitifolium	-80.3365	-4.24109	CuevaJ	Cochlospermum vitifolium (Willd.) Spreng.	Cochlospermaceae	BS Semideciduo		2016	J. Cueva		NA	A469			NA	contact J. Cueva, C.I. Espinosa	NA
Cochlospermum_vitifolium	-80.3393	-4.24109	CuevaJ	Cochlospermum vitifolium (Willd.) Spreng.	Cochlospermaceae	BS Semideciduo		2016	J. Cueva		NA	A182			NA	contact J. Cueva, C.I. Espinosa	NA
Cochlospermum_vitifolium	-80.3415	-4.31763	CuevaJ	Cochlospermum vitifolium (Willd.) Spreng.	Cochlospermaceae	BS Deciduo		2016	J. Cueva		NA	A3851			NA	contact J. Cueva, C.I. Espinosa	NA
Cochlospermum_vitifolium	-80.3443	-4.34033	CuevaJ	Cochlospermum vitifolium (Willd.) Spreng.	Cochlospermaceae	BS Deciduo		2016	J. Cueva		NA	A1721			NA	contact J. Cueva, C.I. Espinosa	NA
Cochlospermum_vitifolium	-80.3737	-4.30166	CuevaJ	Cochlospermum vitifolium (Willd.) Spreng.	Cochlospermaceae	BS Deciduo		2016	J. Cueva		NA	TUM7707			NA	contact J. Cueva, C.I. Espinosa	NA
Cochlospermum_vitifolium	-80.3875	-4.03476	CuevaJ	Cochlospermum vitifolium (Willd.) Spreng.	Cochlospermaceae	BS Deciduo		2016	J. Cueva		NA	A1461			NA	contact J. Cueva, C.I. Espinosa	NA
Cochlospermum_vitifolium	-80.4368	-4.02127	CuevaJ	Cochlospermum vitifolium (Willd.) Spreng.	Cochlospermaceae	BS Deciduo		2016	J. Cueva		NA	C3P1-52			NA	contact J. Cueva, C.I. Espinosa	NA
Cochlospermum_vitifolium	-80.4396	-4.02127	CuevaJ	Cochlospermum vitifolium (Willd.) Spreng.	Cochlospermaceae	BS Deciduo		2016	J. Cueva		NA	C3P2-36			NA	contact J. Cueva, C.I. Espinosa	NA
Cochlospermum_vitifolium	-80.4487	-4.04842	CuevaJ	Cochlospermum vitifolium (Willd.) Spreng.	Cochlospermaceae	BS Deciduo		2016	J. Cueva		NA	C2P2-72			NA	contact J. Cueva, C.I. Espinosa	NA
Cochlospermum_vitifolium	-80.4487	-4.04561	CuevaJ	Cochlospermum vitifolium (Willd.) Spreng.	Cochlospermaceae	BS Deciduo		2016	J. Cueva		NA	C2P3-32			NA	contact J. Cueva, C.I. Espinosa	NA
Cochlospermum_vitifolium	-80.5167	-2.25	GBIF	Cochlospermum vitifolium (Willd.) Spreng.	Cochlospermaceae	In the dry, semidesert cactus area 81 km West of Guayaquil on the road to Salinas. Pacific Ocean Drainage. Silty-clay soil.	validated	1965	Edward F. Anderson	Ulf Molau	NA	Anderson 2419	1965-07-24T00:00Z	MO	3100487	Missouri Botanical Garden	1260482752	7bd65a7a-f762-11e1-a439-00145eb45e9a	urn:catalog:MO:Tropicos:3100487	90fd6680-349f-11d8-aa2d-b8a03c50a862	PRESERVED_SPECIMEN	2016-04-17T14:37Z
Cochlospermum_vitifolium	-80.6333	-1.05	GBIF	Cochlospermum vitifolium (Willd.) Spreng.	Cochlospermaceae	3 km E of Montecristi. Dry Ceiba-forest.	validated	1973	L.B. Holm-Nielsen|et al.	U. Molau	NA	Holm-Nielsen 7208	1973-06-16T00:00Z	MO	251667	Missouri Botanical Garden	1259838874	7bd65a7a-f762-11e1-a439-00145eb45e9a	urn:catalog:MO:Tropicos:251667	90fd6680-349f-11d8-aa2d-b8a03c50a862	PRESERVED_SPECIMEN	2016-04-17T14:37Z
Cochlospermum_vitifolium	-80.73	-1.51984	GBIF	Cochlospermum vitifolium (Willd.) Spreng.	Cochlospermaceae	Parroquia Machalilla. Parque Nacional Machalilla. Comunidad Agua Blanca. Bosque Seco Tropical. Bosque Espinoso Tropical. Suelo plano y colinado. Informante: Samuel Martinez.	moved<1	1990	Carlos E. Ceron	Carlos Ceron, 1990 (QAP)	125	Ceron Martinez 11750	1990-08-03T00:00Z	MO	251660	Missouri Botanical Garden	1259838360	7bd65a7a-f762-11e1-a439-00145eb45e9a	urn:catalog:MO:Tropicos:251660	90fd6680-349f-11d8-aa2d-b8a03c50a862	PRESERVED_SPECIMEN	2016-04-17T14:37Z
Cochlospermum_vitifolium	-80.7376	-1.53014	GBIF	Cochlospermum vitifolium (Willd.) Spreng.	Cochlospermaceae	Parroquia Machalilla. Parque Nacional Machalilla. Comunidad Agua Blanca. Monte Espinoso Tropical. Informantes: Isidro Ventura, Enrique Vasquez, Elias Maldonado.	moved<2	1990	Carlos E. Ceron	Carlos Ceron, 1990 (QAP)	125	Ceron Martinez 11690	1990-08-02T00:00Z	MO	251656	Missouri Botanical Garden	1259838266	7bd65a7a-f762-11e1-a439-00145eb45e9a	urn:catalog:MO:Tropicos:251656	90fd6680-349f-11d8-aa2d-b8a03c50a862	PRESERVED_SPECIMEN	2016-04-17T14:37Z
Colicodendron_scabridum	-79.3818	-4.01322	GBIF	Colicodendron scabridum (Kunth) Seem	Capparaceae	Catamayo Valley, near La Toma	moved<30	1965	Dennis H. Knight	H.H. Iltis (WIS)	1300	Knight 609	1965-10-20T00:00Z	MO	1078539	Missouri Botanical Garden	1258287402	7bd65a7a-f762-11e1-a439-00145eb45e9a	urn:catalog:MO:Tropicos:1078539	90fd6680-349f-11d8-aa2d-b8a03c50a862	PRESERVED_SPECIMEN	2016-04-17T14:40Z
Colicodendron_scabridum	-80.0833	-0.6667	GBIF	Colicodendron scabridum (Kunth) Seem	Capparaceae		validated	1991	A. H. Gentry		NA	72703	1991-01-23T00:00Z	F	Rapid Reference Collection	The Field Museum of Natural History	1228242533	90c853e6-56bd-480b-8e8f-6285c3f8d42b	24c35a8f-c83e-43ed-bc1e-59f349c6df1c	7b8aff00-a9f8-11d8-944b-b8a03c50a862	PRESERVED_SPECIMEN	2016-05-03T07:29Z
Colicodendron_scabridum	-80.7667	-1.48333	GBIF	Colicodendron scabridum (Kunth) Seem	Capparaceae	Playa Los Frailes, Machalilla, Machalilla National Park, dry scrub behind beach.	validated	1991	Alwyn H. Gentry|Carmen Josse	H.H. Iltis (WIS)	5	Gentry 72703	1991-01-23T00:00Z	MO	59773	Missouri Botanical Garden	1261311842	7bd65a7a-f762-11e1-a439-00145eb45e9a	urn:catalog:MO:Tropicos:59773	90fd6680-349f-11d8-aa2d-b8a03c50a862	PRESERVED_SPECIMEN	2016-04-17T14:40Z
Colicodendron_scabridum	-79.3622	-4.0346	GBIF	Colicodendron scabridum (Kunth) Seem	Capparaceae	Carretera La Toma - Tambo. Monte espinoso Premontano.	moved<5	1991	Daniel Rubio|C. Aulestia|K.S .Edwards	H. H.Iltis (WIS)	1500	Rubio 2287	1991-12-26T00:00Z	MO	61066	Missouri Botanical Garden	1261325851	7bd65a7a-f762-11e1-a439-00145eb45e9a	urn:catalog:MO:Tropicos:61066	90fd6680-349f-11d8-aa2d-b8a03c50a862	PRESERVED_SPECIMEN	2016-04-17T14:40Z
Colicodendron_scabridum	-80.4167	-0.76667	GBIF	Colicodendron scabridum (Kunth) Seem	Capparaceae	Manabi: Canton Sucre, dry forest with Ceiba,; Prosopis et al., 21-22 km S of Leonidas Plaza,; c. 100 m, 00å´ÌÜ__46'S, 80å´ÌÜ__25'W; shrub c. 3 m high,; occasional to common; flowers whitish.	validated	1993	Grady L. Webster		NA	30666	1993-09-16T00:00Z	UCD	151656		1265827550	84de00a0-f762-11e1-a439-00145eb45e9a	DAV:Herbarium:151656	f0b6a090-a4c6-11d8-9534-b8a03c50a862	PRESERVED_SPECIMEN	2016-05-03T18:42Z
Colicodendron_scabridum	-79.3833	-3.95	GBIF	Colicodendron scabridum (Kunth) Seem	Capparaceae	Road San Pedro de la Bendita -Catamayo, km 6.5 (4 km from Catamayo) Vegetation: bosque seco.	validated	1996	Gwilym P. Lewis|Bente B. Klitgaard|M.B. Klitgaard|D. Kerr	G.P. Lewis	1325	Lewis 2451	1996-07-16T00:00Z	MO	3151417	Missouri Botanical Garden	1260538800	7bd65a7a-f762-11e1-a439-00145eb45e9a	urn:catalog:MO:Tropicos:3151417	90fd6680-349f-11d8-aa2d-b8a03c50a862	PRESERVED_SPECIMEN	2016-04-17T14:40Z
Colicodendron_scabridum	-80.8008	-1.01666	GBIF	Colicodendron scabridum (Kunth) Seem	Capparaceae	14 km southwest of Manta on new road to San Lorenzo. Tropical Dry Forest scrub formation dominated by Ceiba trichistandra, Eriotheca ruizii, and columnar cacti.	moved<2	1997	David Neill|Mercedes Asanza	H. Iltis (WIS)	300	Neill 10706	1997-06-02T00:00Z	MO	1194486	Missouri Botanical Garden	1258400604	7bd65a7a-f762-11e1-a439-00145eb45e9a	urn:catalog:MO:Tropicos:1194486	90fd6680-349f-11d8-aa2d-b8a03c50a862	PRESERVED_SPECIMEN	2016-04-17T14:40Z
Colicodendron_scabridum	-79.3318	-3.98837	GBIF	Colicodendron scabridum (Kunth) Seem	Capparaceae	road Catamayo - Loja, ca. 5km from Catamayo, dry forest	moved<2	1999	Juergen Homeier|S.-W. Breckle|U. Breckle	C. Ceron	NA	Homeier 54	1999-04-11T00:00Z	MO	3579226	Missouri Botanical Garden	1261011056	7bd65a7a-f762-11e1-a439-00145eb45e9a	urn:catalog:MO:Tropicos:3579226	90fd6680-349f-11d8-aa2d-b8a03c50a862	PRESERVED_SPECIMEN	2016-04-17T14:40Z
Colicodendron_scabridum	-79.35	-4.05	GBIF	Colicodendron scabridum (Kunth) Seem	Capparaceae	La Toma - El Tambo, km 5-11 (along gravel roads). Vicinity of Rio Catamayo. Dry rocks with cacti.	validated	2000	Jens E. Madsen|J. Galvez		1400	Madsen 7441	2000-10-15T00:00Z	MO	2680743	Missouri Botanical Garden	1260019906	7bd65a7a-f762-11e1-a439-00145eb45e9a	urn:catalog:MO:Tropicos:2680743	90fd6680-349f-11d8-aa2d-b8a03c50a862	PRESERVED_SPECIMEN	2016-04-17T14:40Z
Colicodendron_scabridum	-79.9167	-4.23333	GBIF	Colicodendron scabridum (Kunth) Seem	Capparaceae	Reserva privada Laipuna, road Catacocha - Macara, NW of Portachuelo , premontane dry forest	validated	2004	Juergen Homeier|Florian A. Werner	J. Homeier	900	Homeier 1315	2004-03-31T00:00Z	MO	3579168	Missouri Botanical Garden	1261010971	7bd65a7a-f762-11e1-a439-00145eb45e9a	urn:catalog:MO:Tropicos:3579168	90fd6680-349f-11d8-aa2d-b8a03c50a862	PRESERVED_SPECIMEN	2016-04-17T14:40Z
Colicodendron_scabridum	-79.3722	-4.03638	GBIF	Colicodendron scabridum (Kunth) Seem	Capparaceae	pr. Catamayo, ladera seca con Capparis scabrida	validated	2006	Carlos Aedo|L. Gutierrez|Carmen Ulloa		1240	Aedo 13155	2006-07-24T00:00Z	MO	3035166	Missouri Botanical Garden	1260410223	7bd65a7a-f762-11e1-a439-00145eb45e9a	urn:catalog:MO:Tropicos:3035166	90fd6680-349f-11d8-aa2d-b8a03c50a862	PRESERVED_SPECIMEN	2016-04-17T14:40Z
Colicodendron_scabridum	-80.1849	-3.4779	GBIF	Colicodendron scabridum (Kunth) Seem	Capparaceae	Huaquillas. Dry thorn scrub forest dominated of Mimosaceae, Cactaceae, and Bromeliaceae.	moved<5	1980	L.B. Holm-Nielsen	Iltis, H.H. (WIS)	5	Holm-Nielsen 22842	1980-04-07T00:00Z	MO	2667275	Missouri Botanical Garden	1260005094	7bd65a7a-f762-11e1-a439-00145eb45e9a	urn:catalog:MO:Tropicos:2667275	90fd6680-349f-11d8-aa2d-b8a03c50a862	PRESERVED_SPECIMEN	2016-04-17T14:40Z
Colicodendron_scabridum	-80.2935	-4.31248	CuevaJ	Colicodendron scabridum (Kunth) Seem	Capparaceae	BS Deciduo		2016	J. Cueva		NA	A862				contact J. Cueva, C.I. Espinosa	NA
Colicodendron_scabridum	-80.4368	-4.02127	CuevaJ	Colicodendron scabridum (Kunth) Seem	Capparaceae	BS Deciduo		2016	J. Cueva		NA	A1472				contact J. Cueva, C.I. Espinosa	NA
Colicodendron_scabridum	-80.446	-4.04842	CuevaJ	Colicodendron scabridum (Kunth) Seem	Capparaceae	BS Deciduo		2016	J. Cueva		NA	TUM7575				contact J. Cueva, C.I. Espinosa	NA
Colicodendron_scabridum	-79.9358	-4.17814	CuevaJ	Colicodendron scabridum (Kunth) Seem	Capparaceae	BS Semideciduo		2016	J. Cueva		NA	2283				contact J. Cueva, C.I. Espinosa	NA
Colicodendron_scabridum	-79.9328	-4.1863	CuevaJ	Colicodendron scabridum (Kunth) Seem	Capparaceae	BS Semideciduo		2016	J. Cueva		NA	A1834				contact J. Cueva, C.I. Espinosa	NA
Colicodendron_scabridum	-80.58	-1.35	GBIF	Colicodendron scabridum (Kunth) Seem	Capparaceae	Manabi: Jipijapa, along the road to Portomayo. Small tree. Flora of Ecuador. 11 th Regnellian Expedition	validated	1981	Benkt Sparre		NA	20020	1981-03-25T00:00Z	S	S06-17473		1096623685	0943f690-fde5-11dd-83f4-b8a03c50a862	S:VascularPlants:S06-17473	4c415e40-1e21-11de-9e40-a0d6ecebb8bf	PRESERVED_SPECIMEN	2016-04-17T16:37Z
Colicodendron_scabridum	-79.895	-4.18897	CuevaJ	Colicodendron scabridum (Kunth) Seem	Capparaceae	BS Semideciduo		2016	J. Cueva		NA	A2997				contact J. Cueva, C.I. Espinosa	NA
Colicodendron_scabridum	-79.8978	-4.18897	CuevaJ	Colicodendron scabridum (Kunth) Seem	Capparaceae	BS Semideciduo		2016	J. Cueva		NA	A3035				contact J. Cueva, C.I. Espinosa	NA
Colicodendron_scabridum	-80.7327	-2.02897	GBIF	Colicodendron scabridum (Kunth) Seem	Capparaceae	Plants from bluffs above Palmar on coast north of Sta Elena.	moved<1	1982	Calaway H. Dodson|P.M. Dodson	Iltis 95	50	Dodson 12943	1982-03-13T00:00Z	MO	3149647	Missouri Botanical Garden	1260537054	7bd65a7a-f762-11e1-a439-00145eb45e9a	urn:catalog:MO:Tropicos:3149647	90fd6680-349f-11d8-aa2d-b8a03c50a862	PRESERVED_SPECIMEN	2016-04-17T14:40Z
Colicodendron_scabridum	-80.8	-1.53333	GBIF	Colicodendron scabridum (Kunth) Seem	Capparaceae	Between Puerto Lopez and Machalilla. Dry forest, disturbed.	validated	1984	John S. Brandbyge	J. Brandbyge	70	Brandbyge 42789	1984-09-29T00:00Z	MO	60080	Missouri Botanical Garden	1261315113	7bd65a7a-f762-11e1-a439-00145eb45e9a	urn:catalog:MO:Tropicos:60080	90fd6680-349f-11d8-aa2d-b8a03c50a862	PRESERVED_SPECIMEN	2016-04-17T14:40Z
Colicodendron_scabridum	-79.3778	-3.99167	GBIF	Colicodendron scabridum (Kunth) Seem	Capparaceae	Flora del Ecuador. Loja: Catamayo (Toma); 95 58 200m N, 6 81 300m E. Side of south airport.	validated	1986	Baker MA		NA		1986-05-02T00:00Z	Naturalis	U.1170797		1140048907	15f819bd-6612-4447-854b-14d12ee1022d	http://data.biodiversitydata.nl/naturalis/specimen/U.1170797	396d5f30-dea9-11db-8ab4-b8a03c50a862	PRESERVED_SPECIMEN	2016-04-17T15:47Z
Colicodendron_scabridum	-79.38	-4.08	GBIF	Colicodendron scabridum (Kunth) Seem	Capparaceae	Flora of Ecuador, prov. Loja, road Macara-Loja, 16 km S of Catamayo	validated	1987	J-E. Bohlin, B. St_hl, R. Lundin & M. Neuendorf		1400	1331	1987-02-13T00:00Z	S	S10-34852		1096734744	0943f690-fde5-11dd-83f4-b8a03c50a862	S:VascularPlants:S10-34852	4c415e40-1e21-11de-9e40-a0d6ecebb8bf	PRESERVED_SPECIMEN	2016-04-17T16:37Z
Colicodendron_scabridum	-80.4141	-0.64725	GBIF	Colicodendron scabridum (Kunth) Seem	Capparaceae	Bahia de Caraquez, 20 km por la carretera a Chone. Monte espinoso Tropical.	moved<3	1989	Carlos E. Ceron|Wayne J. Elisens|Junak, Esteban	H.H. Iltis (WIS)	100	Ceron Martinez 6714	1989-06-04T00:00Z	MO	60812	Missouri Botanical Garden	1261323088	7bd65a7a-f762-11e1-a439-00145eb45e9a	urn:catalog:MO:Tropicos:60812	90fd6680-349f-11d8-aa2d-b8a03c50a862	PRESERVED_SPECIMEN	2016-04-17T14:40Z
Colicodendron_scabridum	-80.7376	-1.53014	GBIF	Colicodendron scabridum (Kunth) Seem	Capparaceae	Parroquia Machalilla. Parque Nacional Machalilla. Comunidad Agua Blanca. Monte Espinoso Tropical. Informantes: Isidro Ventura, Enrique Vasquez, Elias Maldonado.	moved<2	1990	Carlos E. Ceron	H.H. Iltis (WIS)	125	Ceron Martinez 11671	1990-08-02T00:00Z	MO	60782	Missouri Botanical Garden	1261322758	7bd65a7a-f762-11e1-a439-00145eb45e9a	urn:catalog:MO:Tropicos:60782	90fd6680-349f-11d8-aa2d-b8a03c50a862	PRESERVED_SPECIMEN	2016-04-17T14:40Z
Cordia_macrantha	-79.9617	-2.00507	GBIF	Cordia macrantha Chodat	Boraginaceae	Capeira. Km 21 on the Guayaquil to Daule road. Tropical Dry Forest.	moved<2	1981	Calaway H. Dodson|P.M. Dodson		125	Dodson 11453	1981-09-23T00:00Z	MO	1125008	Missouri Botanical Garden	1258337108	7bd65a7a-f762-11e1-a439-00145eb45e9a	urn:catalog:MO:Tropicos:1125008	90fd6680-349f-11d8-aa2d-b8a03c50a862	PRESERVED_SPECIMEN	2016-04-17T14:37Z
Cordia_macrantha	-79.963	-2.0195	GBIF	Cordia macrantha Chodat	Boraginaceae	Capeira, km 21, Guayaquil to Daule. Tropical dry forest	validated	1983	Calaway H. Dodson|Alwyn H. Gentry		110	Dodson 13849	1983-05-24T00:00Z	MO	2850968	Missouri Botanical Garden	1260206983	7bd65a7a-f762-11e1-a439-00145eb45e9a	urn:catalog:MO:Tropicos:2850968	90fd6680-349f-11d8-aa2d-b8a03c50a862	PRESERVED_SPECIMEN	2016-04-17T14:37Z
Cordia_macrantha	-79.9667	-2.16666	GBIF	Cordia macrantha Chodat	Boraginaceae	Cerro Azul. Carretera a Salinas, km 13. Bosque seco Tropical, transicion a bosque humedo.	validated	1991	Daniel Rubio|Galo A. Tipaz|W. Herzog|Tamara Nuå´ÌÜ_ez	J.S. Miller (MO)	425	Rubio 1950	1991-08-18T00:00Z	MO	436721	Missouri Botanical Garden	1261139081	7bd65a7a-f762-11e1-a439-00145eb45e9a	urn:catalog:MO:Tropicos:436721	90fd6680-349f-11d8-aa2d-b8a03c50a862	PRESERVED_SPECIMEN	2016-04-17T14:37Z
Cordia_macrantha	-79.9685	-1.99957	GBIF	Cordia macrantha Chodat	Boraginaceae	Capeira, 22 km N of Guayaquil on road to Daule. disturbed dry forest.	moved<3	1986	Alwyn H. Gentry|Calaway H. Dodson		85	Gentry 54795	1986-07-14T00:00Z	MO	440881	Missouri Botanical Garden	1261143560	7bd65a7a-f762-11e1-a439-00145eb45e9a	urn:catalog:MO:Tropicos:440881	90fd6680-349f-11d8-aa2d-b8a03c50a862	PRESERVED_SPECIMEN	2016-04-17T14:37Z
Cordia_macrantha	-79.9822	-2.1787	GBIF	Cordia macrantha Chodat	Boraginaceae	Bosque Protector Cerro Blanco. Tropical Dry Forest. On dry slopes above Quebrada Canoa, along Sendero Buena Vista.	moved<2	1996	David Neill|Tamara Nuå´ÌÜ_ez|J. Machuca	D. Neill	340	Neill 10659	1996-08-10T00:00Z	MO	1100890	Missouri Botanical Garden	1258311783	7bd65a7a-f762-11e1-a439-00145eb45e9a	urn:catalog:MO:Tropicos:1100890	90fd6680-349f-11d8-aa2d-b8a03c50a862	PRESERVED_SPECIMEN	2016-04-17T14:37Z
Cordia_macrantha	-80.0667	-3.86667	AguirreZ	Cordia macrantha Chodat	Boraginaceae	Bosque Petrificado de "Puyango"		1997	Nikolay Aguirre, Bolivar Merino, Zhofre Aguirre, Hilda Alejandro & Tania Delgado.		400				NA		NA
Cordia_macrantha	-80.0693	-3.88055	GBIF	Cordia macrantha Chodat	Boraginaceae	Bosque Petrificado Puyango, Puyango, al pie del rio. Bosque seco Premontano transional a muy seco tropical. Interv.	moved<2	1995	Xavier Cornejo S.|C. Cornejo	J.S. Miller (MO)	300	Cornejo Sotomayor 3903	1995-05-29T00:00Z	MO	1075132	Missouri Botanical Garden	1258283650	7bd65a7a-f762-11e1-a439-00145eb45e9a	urn:catalog:MO:Tropicos:1075132	90fd6680-349f-11d8-aa2d-b8a03c50a862	PRESERVED_SPECIMEN	2016-04-17T14:37Z
Cordia_macrantha	-80.1017	-3.90802	GBIF	Cordia macrantha Chodat	Boraginaceae	Bosque Petrificado Puyango al Sur. Bosque seco premontano transicional a muy seco Tropical.	moved<5	1995	Xavier Cornejo S.|C. Cornejo	James S. Miller	350	Cornejo Sotomayor 4150	1995-06-08T00:00Z	MO	2851324	Missouri Botanical Garden	1260207408	7bd65a7a-f762-11e1-a439-00145eb45e9a	urn:catalog:MO:Tropicos:2851324	90fd6680-349f-11d8-aa2d-b8a03c50a862	PRESERVED_SPECIMEN	2016-04-17T14:37Z
Cordia_macrantha	-80.1189	-4.19889	AguirreZ	Cordia macrantha Chodat	Boraginaceae	Sabanilla.		1976	Francisco Vivar C. & Estudiantes		NA				NA		NA
Cordia_macrantha	-80.1483	-0.08417	GBIF	Cordia macrantha Chodat	Boraginaceae	Estacion Biologica Lalo Loor, a 22 km al sur de Pedernales por la carretera costera; 2 km de la costa. Bosque semi-deciduo en colinas; bosque primario. Parcela permanente # 2, una hectarea de inventario de bosque. Arboles marcados en la parcela.	validated	2005	Jimmy Cevallos|David Neill	D.A. Neill (MO)	125	Cevallos 208		MO	2979256	Missouri Botanical Garden	1260348447	7bd65a7a-f762-11e1-a439-00145eb45e9a	urn:catalog:MO:Tropicos:2979256	90fd6680-349f-11d8-aa2d-b8a03c50a862	PRESERVED_SPECIMEN	2016-04-17T14:37Z
Cordia_macrantha	-80.1667	-4.21667	AguirreZ	Cordia macrantha Chodat	Boraginaceae	Guasimal a 20 Km al N de Zapotillo. Bosque seco tropical.		1975	Alfredo Samaniego V., y Francisco A. Vivar C.		720				NA		NA
Cordia_macrantha	-80.2333	-4.3	AguirreZ	Cordia macrantha Chodat	Boraginaceae	Hacienda "La Ceiba" a 8 Km al N de Zapotillo. Bosque seco tropical.		1975	Alfredo Samaniego V., y Francisco A. Vivar C.		350				NA		NA
Cordia_macrantha	-80.2549	-4.228	AguirreZ	Cordia macrantha Chodat	Boraginaceae	Cantón Zapotillo, Balsa Real: colectado en el Bosque la Ceiba parcela permanente 1		2005	Vannesa Granda y Silvia Guam‰ÛÁn		401				NA		NA
Cordia_macrantha	-80.2997	-4.05944	AguirreZ	Cordia macrantha Chodat	Boraginaceae	Mangahurquillo, Cantón Zapotillo		2000	Omar Cabrera , Bolivar Merino, Wilson Quizhpe & Carlos Rosales.	Det. por: Cabrera (LOJA), 2000	560				NA		NA
Cordia_macrantha	-80.3111	-4.22576	CuevaJ	Cordia macrantha Chodat	Boraginaceae	BS Semideciduo		2016	J. Cueva		NA	A169			NA	contact J. Cueva, C.I. Espinosa	NA
Cordia_macrantha	-80.3443	-4.31482	CuevaJ	Cordia macrantha Chodat	Boraginaceae	BS Deciduo		2016	J. Cueva		NA	580			NA	contact J. Cueva, C.I. Espinosa	NA
Cordia_macrantha	-80.7241	-1.68961	AguirreZ	Cordia macrantha Chodat	Boraginaceae	Bosque Protector Chongón Colonche, comuna Vueltas Largas		2008	Jadan O, Pacheco E, Jad‰ÛÁn A, Ponce E, Gonzales M	Det por: B. Merino, O. Jadan (LOJA)	250				NA		NA
Erythrina_velutina	-78.7856	0.31972	GBIF	Erythrina velutina Willd.	Fabaceae	Parroquia Garcia Moreno. Reserva Biologica Los Cedros. Sendero El Oso. Bosque muy humedo montano bajo. Bosque primario.	validated	2005	Homero Vargas L.|W. Defas|Diego Reyes		1900	Vargas Lopez 6290	2005-10-27T00:00Z	MO	2946759	Missouri Botanical Garden	1260312563	7bd65a7a-f762-11e1-a439-00145eb45e9a	urn:catalog:MO:Tropicos:2946759	90fd6680-349f-11d8-aa2d-b8a03c50a862	PRESERVED_SPECIMEN	2016-04-17T14:53Z
Erythrina_velutina	-79.7167	-4.03333	GBIF	Erythrina velutina Willd.	Fabaceae	km 14 on road Catacocha-Sapotepamba	validated	1996	Bente B. Klitgaard|Gwilym P. Lewis|Pablo Lozano|T. Delgado|F. Elizalde|T. Tinitana		1150	Klitgaard 303	1996-08-22T00:00Z	MO	2660118	Missouri Botanical Garden	1259997171	7bd65a7a-f762-11e1-a439-00145eb45e9a	urn:catalog:MO:Tropicos:2660118	90fd6680-349f-11d8-aa2d-b8a03c50a862	PRESERVED_SPECIMEN	2016-04-17T14:53Z
Erythrina_velutina	-79.7755	-4.48133	AguirreZ	Erythrina velutina Willd.	Fabaceae	The Victoria, Macara, Loja Province, Ecuador		2014	Dalton Quishpe & Bolivar Merino		1508				NA		NA
Erythrina_velutina	-79.895	-4.18897	CuevaJ	Erythrina velutina Willd.	Fabaceae	BS Semideciduo		2016	J. Cueva		NA	A2923			NA	contact J. Cueva, C.I. Espinosa	NA
Erythrina_velutina	-79.8978	-4.18897	CuevaJ	Erythrina velutina Willd.	Fabaceae	BS Semideciduo		2016	J. Cueva		NA	A3024			NA	contact J. Cueva, C.I. Espinosa	NA
Erythrina_velutina	-79.9328	-4.1863	CuevaJ	Erythrina velutina Willd.	Fabaceae	BS Semideciduo		2016	J. Cueva		NA	A1820			NA	contact J. Cueva, C.I. Espinosa	NA
Erythrina_velutina	-79.9328	-4.17814	CuevaJ	Erythrina velutina Willd.	Fabaceae	BS Semideciduo		2016	J. Cueva		NA	A1955			NA	contact J. Cueva, C.I. Espinosa	NA
Erythrina_velutina	-79.9387	-4.2079	CuevaJ	Erythrina velutina Willd.	Fabaceae	BS Semideciduo		2016	J. Cueva		NA	A2610			NA	contact J. Cueva, C.I. Espinosa	NA
Erythrina_velutina	-79.9409	-4.20528	CuevaJ	Erythrina velutina Willd.	Fabaceae	BS Semideciduo		2016	J. Cueva		NA	A2041			NA	contact J. Cueva, C.I. Espinosa	NA
Erythrina_velutina	-79.9681	-4.38083	AguirreZ	Erythrina velutina Willd.	Fabaceae	La cruz, Cantón Macaá.		2000	Omar Cabrera , Roberth Alvarado, Carlos Rosales & Orlando S‰ÛÁnchez.	Det. por: Cabrera (LOJA), 2000	460				NA		NA
Erythrina_velutina	-80.0539	-4.27333	AguirreZ	Erythrina velutina Willd.	Fabaceae	Cantón Macaá, Algodonal colectado en el Bosque Algodonal parcela permanente 2		2005	Vannesa Granda y Silvia Guam‰ÛÁn		516				NA		NA
Erythrina_velutina	-80.2566	-4.24728	CuevaJ	Erythrina velutina Willd.	Fabaceae	BS Deciduo		2016	J. Cueva		NA	C1P1-54			NA	contact J. Cueva, C.I. Espinosa	NA
Erythrina_velutina	-80.2587	-4.22875	AguirreZ	Erythrina velutina Willd.	Fabaceae	A 21 Km de Zapotillo en la vía a Cochas en la Reserva Natural "La Ceiba" a 15 min. de camino por el sendero		2010	Diego Buri & Agurto Bolivar	Det por: B. Merino, O. Jadan (LOJA)	400				NA		NA
Erythrina_velutina	-80.3393	-4.23829	CuevaJ	Erythrina velutina Willd.	Fabaceae	BS Semideciduo		2016	J. Cueva		NA	A812			NA	contact J. Cueva, C.I. Espinosa	NA
Erythrina_velutina	-80.4292	-2.39305	GBIF	Erythrina velutina Willd.	Fabaceae	Km 75 on toll road from Guayaquil to Santa Elena, 12 km E of Buenos Aires.	validated	1974	Alwyn H. Gentry	B.A. Krukoff	NA	Gentry 10077	1974-02-20T00:00Z	MO	1791815	Missouri Botanical Garden	1259041374	7bd65a7a-f762-11e1-a439-00145eb45e9a	urn:catalog:MO:Tropicos:1791815	90fd6680-349f-11d8-aa2d-b8a03c50a862	PRESERVED_SPECIMEN	2016-04-17T14:53Z
Erythrina_velutina	-80.4368	-4.02127	CuevaJ	Erythrina velutina Willd.	Fabaceae	BS Deciduo		2016	J. Cueva		NA	C3P1-2			NA	contact J. Cueva, C.I. Espinosa	NA
Erythrina_velutina	-80.4396	-4.02127	CuevaJ	Erythrina velutina Willd.	Fabaceae	BS Deciduo		2016	J. Cueva		NA	C3P2-152			NA	contact J. Cueva, C.I. Espinosa	NA
Erythrina_velutina	-80.4487	-4.04842	CuevaJ	Erythrina velutina Willd.	Fabaceae	BS Deciduo		2016	J. Cueva		NA	C2P2-66			NA	contact J. Cueva, C.I. Espinosa	NA
Erythrina_velutina	-80.6333	-1.25	GBIF	Erythrina velutina Willd.	Fabaceae	Bosque Protector Sancan y Cerro Montecristi, sector cerro Montaå´ÌÜ_as verdes, margen izquierdo rio Sancan y rio Membrillal.	validated	1998	Lider Miranda|H. Miranda	L. & H. Miranda	630	Miranda 124	1998-11-16T00:00Z	MO	1325418	Missouri Botanical Garden	1258542261	7bd65a7a-f762-11e1-a439-00145eb45e9a	urn:catalog:MO:Tropicos:1325418	90fd6680-349f-11d8-aa2d-b8a03c50a862	PRESERVED_SPECIMEN	2016-04-17T14:53Z
Erythrina_velutina	-80.6667	-1.08333	GBIF	Erythrina velutina Willd.	Fabaceae	12 km al SE de Manta. Montecristi. Monte espinoso seco. Vegetacion perturbada al pie del Cerro Montecristi.	validated	1987	David Neill|Mercedes Asanza	D.A. Neill	100	Neill 7968	1987-10-25T00:00Z	MO	72710	Missouri Botanical Garden	1261446719	7bd65a7a-f762-11e1-a439-00145eb45e9a	urn:catalog:MO:Tropicos:72710	90fd6680-349f-11d8-aa2d-b8a03c50a862	PRESERVED_SPECIMEN	2016-04-17T14:53Z
Erythrina_velutina	-80.7329	-0.980463	GBIF	Erythrina velutina Willd.	Fabaceae	Outskirts of Manta on road to Puerto Viejo.	moved<5	1974	Alwyn H. Gentry	B.A. Krukoff	NA	Gentry 12204	1974-10-29T00:00Z	MO	1285221	Missouri Botanical Garden	1258499055	7bd65a7a-f762-11e1-a439-00145eb45e9a	urn:catalog:MO:Tropicos:1285221	90fd6680-349f-11d8-aa2d-b8a03c50a862	PRESERVED_SPECIMEN	2016-06-06T13:23Z
Erythrina_velutina	-80.7376	-1.53014	GBIF	Erythrina velutina Willd.	Fabaceae	Parroquia Machalilla. Parque Nacional Machalilla. Comunidad Agua Blanca. Monte Espinoso Tropical. Informantes: Isidro Ventura, Enrique Vasquez, Elias Maldonado.	moved<2	1990	Carlos E. Ceron	D.A. Neill	125	Ceron Martinez 11673	1990-08-02T00:00Z	MO	82518	Missouri Botanical Garden	1261542189	7bd65a7a-f762-11e1-a439-00145eb45e9a	urn:catalog:MO:Tropicos:82518	90fd6680-349f-11d8-aa2d-b8a03c50a862	PRESERVED_SPECIMEN	2016-04-17T14:53Z
Erythrina_velutina	-80.8148	-1.03314	GBIF	Erythrina velutina Willd.	Fabaceae	10 km southwest of Manta, 2 km northeast of El Aromo, along new coastal highway from Manta to San Lorenzo. Dry deciduous scrub vegetation with scattered trees of Eriotheca ruizii and Ceiba trichistandra.	moved<2	1998	David Neill|Mercedes Asanza	D.A. Neill	250	Neill 11740	1998-12-28T00:00Z	MO	1297661	Missouri Botanical Garden	1258512584	7bd65a7a-f762-11e1-a439-00145eb45e9a	urn:catalog:MO:Tropicos:1297661	90fd6680-349f-11d8-aa2d-b8a03c50a862	PRESERVED_SPECIMEN	2016-04-17T14:53Z
Geoffroea_spinosa	-79.354	-4.01612	GBIF	Geoffroea spinosa Jacq.	Fabaceae	Catamayo Valley, near La Toma (Catamayo), 4400 feet.	moved<60	1944	Ira L. Wiggins	H. Ireland & R.T. Pennington	1340	Wiggins 10956	1944-10-08T00:00Z	MO	993989	Missouri Botanical Garden	1261923300	7bd65a7a-f762-11e1-a439-00145eb45e9a	urn:catalog:MO:Tropicos:993989	90fd6680-349f-11d8-aa2d-b8a03c50a862	PRESERVED_SPECIMEN	2016-04-17T14:53Z
Geoffroea_spinosa	-79.4097	1.06624	GBIF	Geoffroea spinosa Jacq.	Fabaceae	Rio Verde. Bosque tropofito. Bosque secundario.	moved<1	1965	Elbert L. Little|Robert G. Dixon	E. Little (US)	2	Little 21217	1965-10-02T00:00Z	MO	1079816	Missouri Botanical Garden	1258288807	7bd65a7a-f762-11e1-a439-00145eb45e9a	urn:catalog:MO:Tropicos:1079816	90fd6680-349f-11d8-aa2d-b8a03c50a862	PRESERVED_SPECIMEN	2016-04-17T14:53Z
Geoffroea_spinosa	-79.45	-4.4	GBIF	Geoffroea spinosa Jacq.	Fabaceae	Puente de la division Puente de la division de los cantones de Amaluza y Cariamanga, km 4.	validated	1997	Bente B. Klitgaard|et al.		1450	Klitgaard 468	1997-04-10T00:00Z	MO	1425784	Missouri Botanical Garden	1258652456	7bd65a7a-f762-11e1-a439-00145eb45e9a	urn:catalog:MO:Tropicos:1425784	90fd6680-349f-11d8-aa2d-b8a03c50a862	PRESERVED_SPECIMEN	2016-04-17T14:53Z
Geoffroea_spinosa	-79.5	-4.36666	GBIF	Geoffroea spinosa Jacq.	Fabaceae	Close to the road running SE from Cariamanga towards El Lucero and Amaluza bout 20 km from Cariamanga and the lower slopes of the valley of the river Pindo.	validated	1987	Colin E. Hughes	D. Neill (MO)	1300	Hughes 1019	1987-06-06T00:00Z	MO	1079835	Missouri Botanical Garden	1258288806	7bd65a7a-f762-11e1-a439-00145eb45e9a	urn:catalog:MO:Tropicos:1079835	90fd6680-349f-11d8-aa2d-b8a03c50a862	PRESERVED_SPECIMEN	2016-04-17T14:53Z
Geoffroea_spinosa	-79.6667	-2.45	GBIF	Geoffroea spinosa Jacq.	Fabaceae	Parroquia Taura. Reserva Ecologica Manglares-Churute; sector San Alejandro y Cerro Pancho Diablo. Bosque muy seco Tropical y bosque seco Premontano. Transectos de 50 x 2 x 4 m y plantas utiles.	validated	1991	Carlos E. Ceron	C. Ceron (QAP)	103	Ceron Martinez 13336	1991-02-22T00:00Z	MO	73963	Missouri Botanical Garden	1261460233	7bd65a7a-f762-11e1-a439-00145eb45e9a	urn:catalog:MO:Tropicos:73963	90fd6680-349f-11d8-aa2d-b8a03c50a862	PRESERVED_SPECIMEN	2016-04-17T14:53Z
Geoffroea_spinosa	-79.7833	-4.03333	GBIF	Geoffroea spinosa Jacq.	Fabaceae	Loja: Military base on right side of main road from Catacocha. The base is just past Zapotipamba and just past Loja University .	validated	1997	Pennington, R.T., Lewis, G.P., Plana, V., Klitgaard, B., Merino, B.		1150	659	1997-01-16T00:00Z	E	E00167196		574710258	bf2a4bf0-5f31-11de-b67e-b8a03c50a862	http://data.rbge.org.uk/herb/E00167196	98e934b0-5f31-11de-b67e-b8a03c50a862	PRESERVED_SPECIMEN	2016-04-16T00:48Z
Geoffroea_spinosa	-79.8	-2.22	GBIF	Geoffroea spinosa Jacq.	Fabaceae	Ecuador, prov. Guayas, via Duran-Tambo, km 6	validated	1997	X. Cornejo & C. Bonifaz		5	5649	1997-06-14T00:00Z	S	S10-38388		1096737946	0943f690-fde5-11dd-83f4-b8a03c50a862	S:VascularPlants:S10-38388	4c415e40-1e21-11de-9e40-a0d6ecebb8bf	PRESERVED_SPECIMEN	2016-04-17T16:37Z
Geoffroea_spinosa	-79.8006	-4.04893	GBIF	Geoffroea spinosa Jacq.	Fabaceae	Road Catacocha-Macara, km 21.	moved<3	1997	Bente B. Klitgaard|et al.		1000	Klitgaard 397	1997-02-25T00:00Z	MO	1425786	Missouri Botanical Garden	1258652423	7bd65a7a-f762-11e1-a439-00145eb45e9a	urn:catalog:MO:Tropicos:1425786	90fd6680-349f-11d8-aa2d-b8a03c50a862	PRESERVED_SPECIMEN	2016-04-17T14:53Z
Geoffroea_spinosa	-79.8111	-4.06576	GBIF	Geoffroea spinosa Jacq.	Fabaceae	Pupacos, W of Catacocha, km 26 on road Catacocha-Macara.	moved<2	1996	Bente B. Klitgaard|et al.		1050	Klitgaard 160	1996-04-30T00:00Z	MO	1425788	Missouri Botanical Garden	1258652436	7bd65a7a-f762-11e1-a439-00145eb45e9a	urn:catalog:MO:Tropicos:1425788	90fd6680-349f-11d8-aa2d-b8a03c50a862	PRESERVED_SPECIMEN	2016-04-17T14:53Z
Geoffroea_spinosa	-79.812	-4.05287	GBIF	Geoffroea spinosa Jacq.	Fabaceae	Pupacos, W of Catacocha, km 26 on road Catacocha- Macara, military base.	moved<5	1997	Bente B. Klitgaard|et al.		1050	Klitgaard 382	1997-01-16T00:00Z	MO	1425787	Missouri Botanical Garden	1258652467	7bd65a7a-f762-11e1-a439-00145eb45e9a	urn:catalog:MO:Tropicos:1425787	90fd6680-349f-11d8-aa2d-b8a03c50a862	PRESERVED_SPECIMEN	2016-04-17T14:53Z
Geoffroea_spinosa	-79.8167	-4.11666	GBIF	Geoffroea spinosa Jacq.	Fabaceae	Lucarqui on the Catacocha-Macara road, 7 km north of the cross-road to Celica. Open thorn scrub.	validated	1980	Gunnar Wilhelm Harling|Lennart Andersson	D. Neill	600	Harling 18192	1980-04-12T00:00Z	MO	1120491	Missouri Botanical Garden	1258332164	7bd65a7a-f762-11e1-a439-00145eb45e9a	urn:catalog:MO:Tropicos:1120491	90fd6680-349f-11d8-aa2d-b8a03c50a862	PRESERVED_SPECIMEN	2016-04-17T14:53Z
Geoffroea_spinosa	-79.8232	-4.11054	GBIF	Geoffroea spinosa Jacq.	Fabaceae	Road Catacocha-Macara, km 36.	moved<5	1997	Bente B. Klitgaard|et al.		1150	Klitgaard 400	1997-02-25T00:00Z	MO	1425785	Missouri Botanical Garden	1258652461	7bd65a7a-f762-11e1-a439-00145eb45e9a	urn:catalog:MO:Tropicos:1425785	90fd6680-349f-11d8-aa2d-b8a03c50a862	PRESERVED_SPECIMEN	2016-04-17T14:53Z
Geoffroea_spinosa	-79.8833	-2.16666	GBIF	Geoffroea spinosa Jacq.	Fabaceae	Guayaquil.	validated	1964	Alicia A. de Delgado	D. Neill	10	Delgado 98		MO	1120492	Missouri Botanical Garden	1258332157	7bd65a7a-f762-11e1-a439-00145eb45e9a	urn:catalog:MO:Tropicos:1120492	90fd6680-349f-11d8-aa2d-b8a03c50a862	PRESERVED_SPECIMEN	2016-04-17T14:53Z
Geoffroea_spinosa	-79.9356	-4.1835	CuevaJ	Geoffroea spinosa Jacq.	Fabaceae	BS Semideciduo		2016	J. Cueva		NA	A1916				contact J. Cueva, C.I. Espinosa	NA
Geoffroea_spinosa	-79.9356	-4.17534	CuevaJ	Geoffroea spinosa Jacq.	Fabaceae	BS Semideciduo		2016	J. Cueva		NA	A1992				contact J. Cueva, C.I. Espinosa	NA
Geoffroea_spinosa	-79.9409	-4.20528	CuevaJ	Geoffroea spinosa Jacq.	Fabaceae	BS Semideciduo		2016	J. Cueva		NA	A2037				contact J. Cueva, C.I. Espinosa	NA
Geoffroea_spinosa	-79.9617	-2.00507	GBIF	Geoffroea spinosa Jacq.	Fabaceae	Capeira, km 21, Guayaquil to Daule. Tropical dry forest.	moved<2	1982	Calaway H. Dodson|Alwyn H. Gentry	H. Ireland & R.T. Pennington	110	Dodson 12605	1982-02-17T00:00Z	MO	993978	Missouri Botanical Garden	1261923278	7bd65a7a-f762-11e1-a439-00145eb45e9a	urn:catalog:MO:Tropicos:993978	90fd6680-349f-11d8-aa2d-b8a03c50a862	PRESERVED_SPECIMEN	2016-04-17T14:53Z
Geoffroea_spinosa	-79.9833	-4.31666	GBIF	Geoffroea spinosa Jacq.	Fabaceae	Macara-Zapotillo, km 13.	validated	1997	Gwilym P. Lewis|Pablo Lozano		725	Lewis 3047	1997-03-06T00:00Z	MO	1425806	Missouri Botanical Garden	1258652488	7bd65a7a-f762-11e1-a439-00145eb45e9a	urn:catalog:MO:Tropicos:1425806	90fd6680-349f-11d8-aa2d-b8a03c50a862	PRESERVED_SPECIMEN	2016-04-17T14:53Z
Geoffroea_spinosa	-80.0333	-2.18333	GBIF	Geoffroea spinosa Jacq.	Fabaceae	Hacienda Barcelona, km 13-14 Guayaquil/Salinas. Mangrove association.	validated	1983	Calaway H. Dodson|P.M. Dodson|M. Mas Pons	H. Ireland & R.T. Pennington	NA	Dodson 13620	1983-01-21T00:00Z	MO	993966	Missouri Botanical Garden	1261923277	7bd65a7a-f762-11e1-a439-00145eb45e9a	urn:catalog:MO:Tropicos:993966	90fd6680-349f-11d8-aa2d-b8a03c50a862	PRESERVED_SPECIMEN	2016-04-17T14:53Z
Geoffroea_spinosa	-80.1	-4.26666	GBIF	Geoffroea spinosa Jacq.	Fabaceae	Macara-Zapotillo, km 34.	validated	1997	Gwilym P. Lewis|Pablo Lozano	G. P. Lewis (K)	530	Lewis 3055	1997-03-06T00:00Z	MO	1370944	Missouri Botanical Garden	1258592112	7bd65a7a-f762-11e1-a439-00145eb45e9a	urn:catalog:MO:Tropicos:1370944	90fd6680-349f-11d8-aa2d-b8a03c50a862	PRESERVED_SPECIMEN	2016-04-17T14:53Z
Geoffroea_spinosa	-80.1421	-0.0916868	GBIF	Geoffroea spinosa Jacq.	Fabaceae	Reserva de Bosque Seco "Lalo Loor", 22 km south of Pedernales along coastal highway, 2 km inland from the sea. Low coastal hills, with transition from tropical moist forest to dry deciduous forest.	validated	2006	David Neill	D.A. Neill	50	Neill 15175	2006-06-04T00:00Z	MO	3011910	Missouri Botanical Garden	1260384531	7bd65a7a-f762-11e1-a439-00145eb45e9a	urn:catalog:MO:Tropicos:3011910	90fd6680-349f-11d8-aa2d-b8a03c50a862	PRESERVED_SPECIMEN	2016-04-17T14:53Z
Geoffroea_spinosa	-80.1514	-0.08528	GBIF	Geoffroea spinosa Jacq.	Fabaceae	Estacion Biologica Lalo Loor, a 22 km al sur de Pedernales por la carretera costera; 2 km de la costa. Bosque semi-deciduo en colinas; bosque primario. Parcela permanente # 1, una hectarea de inventario de bosque. Arboles marcados en la parcela.	validated	2005	Jimmy Cevallos|David Neill	D.A. Neill (MO)	150	Cevallos 206		MO	2979247	Missouri Botanical Garden	1260348448	7bd65a7a-f762-11e1-a439-00145eb45e9a	urn:catalog:MO:Tropicos:2979247	90fd6680-349f-11d8-aa2d-b8a03c50a862	PRESERVED_SPECIMEN	2016-04-17T14:53Z
Geoffroea_spinosa	-80.1547	-0.103174	GBIF	Geoffroea spinosa Jacq.	Fabaceae	Camarones, 30 km south of Pedernales on coastal highway. Tropical moist forest. Primary forest on hills, 2 km from the seashore.	moved<5	1998	David Neill|QCNE Botany Interns	D.A. Neill	50	Neill 11296	1998-08-25T00:00Z	MO	1296753	Missouri Botanical Garden	1258511599	7bd65a7a-f762-11e1-a439-00145eb45e9a	urn:catalog:MO:Tropicos:1296753	90fd6680-349f-11d8-aa2d-b8a03c50a862	PRESERVED_SPECIMEN	2016-04-17T14:53Z
Geoffroea_spinosa	-80.2333	-4.3	GBIF	Geoffroea spinosa Jacq.	Fabaceae	Hacienda "la Ceiba" a 8 km de Zapotillo. Bosque seco Tropical.	validated	1975	Alfredo Samaniego V.|Francisco A. Vivar C.	Alfredo Samaniego	350	Samaniego V. 4	1975-08-04T00:00Z	MO	1079861	Missouri Botanical Garden	1258288820	7bd65a7a-f762-11e1-a439-00145eb45e9a	urn:catalog:MO:Tropicos:1079861	90fd6680-349f-11d8-aa2d-b8a03c50a862	PRESERVED_SPECIMEN	2016-04-17T14:53Z
Geoffroea_spinosa	-80.2566	-4.24728	CuevaJ	Geoffroea spinosa Jacq.	Fabaceae	BS Deciduo		2016	J. Cueva		NA	C1P1-71				contact J. Cueva, C.I. Espinosa	NA
Geoffroea_spinosa	-80.2602	-4.23082	CuevaJ	Geoffroea spinosa Jacq.	Fabaceae	BS Deciduo		2016	J. Cueva		NA	A3967				contact J. Cueva, C.I. Espinosa	NA
Geoffroea_spinosa	-80.2907	-4.31248	CuevaJ	Geoffroea spinosa Jacq.	Fabaceae	BS Deciduo		2016	J. Cueva		NA	A598				contact J. Cueva, C.I. Espinosa	NA
Geoffroea_spinosa	-80.2926	-4.22922	CuevaJ	Geoffroea spinosa Jacq.	Fabaceae	BS Semideciduo		2016	J. Cueva		NA	C2P1-10				contact J. Cueva, C.I. Espinosa	NA
Geoffroea_spinosa	-80.2954	-4.22922	CuevaJ	Geoffroea spinosa Jacq.	Fabaceae	BS Semideciduo		2016	J. Cueva		NA	C2P2-3				contact J. Cueva, C.I. Espinosa	NA
Geoffroea_spinosa	-80.3059	-4.3431	CuevaJ	Geoffroea spinosa Jacq.	Fabaceae	BS Deciduo		2016	J. Cueva		NA	A969				contact J. Cueva, C.I. Espinosa	NA
Geoffroea_spinosa	-80.3111	-4.22576	CuevaJ	Geoffroea spinosa Jacq.	Fabaceae	BS Semideciduo		2016	J. Cueva		NA	A101				contact J. Cueva, C.I. Espinosa	NA
Geoffroea_spinosa	-80.3184	-4.24618	CuevaJ	Geoffroea spinosa Jacq.	Fabaceae	BS Semideciduo		2016	J. Cueva		NA	A517				contact J. Cueva, C.I. Espinosa	NA
Geoffroea_spinosa	-80.3212	-4.24338	CuevaJ	Geoffroea spinosa Jacq.	Fabaceae	BS Semideciduo		2016	J. Cueva		NA	A198				contact J. Cueva, C.I. Espinosa	NA
Geoffroea_spinosa	-80.327	-4.34312	CuevaJ	Geoffroea spinosa Jacq.	Fabaceae	BS Deciduo		2016	J. Cueva		NA	A1062				contact J. Cueva, C.I. Espinosa	NA
Geoffroea_spinosa	-80.329	-4.34313	CuevaJ	Geoffroea spinosa Jacq.	Fabaceae	BS Deciduo		2016	J. Cueva		NA	A946				contact J. Cueva, C.I. Espinosa	NA
Geoffroea_spinosa	-80.3415	-4.34314	CuevaJ	Geoffroea spinosa Jacq.	Fabaceae	BS Deciduo		2016	J. Cueva		NA	A1517				contact J. Cueva, C.I. Espinosa	NA
Geoffroea_spinosa	-80.3415	-4.31763	CuevaJ	Geoffroea spinosa Jacq.	Fabaceae	BS Deciduo		2016	J. Cueva		NA	A3882				contact J. Cueva, C.I. Espinosa	NA
Geoffroea_spinosa	-80.3737	-4.30166	CuevaJ	Geoffroea spinosa Jacq.	Fabaceae	BS Deciduo		2016	J. Cueva		NA	TUM7702				contact J. Cueva, C.I. Espinosa	NA
Geoffroea_spinosa	-80.3908	-4.03246	CuevaJ	Geoffroea spinosa Jacq.	Fabaceae	BS Deciduo		2016	J. Cueva		NA	1546				contact J. Cueva, C.I. Espinosa	NA
Geoffroea_spinosa	-80.4035	-4.34411	CuevaJ	Geoffroea spinosa Jacq.	Fabaceae	BS Deciduo		2016	J. Cueva		NA	C5P3-44				contact J. Cueva, C.I. Espinosa	NA
Geoffroea_spinosa	-80.4368	-4.02127	CuevaJ	Geoffroea spinosa Jacq.	Fabaceae	BS Deciduo		2016	J. Cueva		NA	C3P1-19				contact J. Cueva, C.I. Espinosa	NA
Geoffroea_spinosa	-80.4396	-4.02127	CuevaJ	Geoffroea spinosa Jacq.	Fabaceae	BS Deciduo		2016	J. Cueva		NA	C3P2-63				contact J. Cueva, C.I. Espinosa	NA
Geoffroea_spinosa	-80.446	-4.04842	CuevaJ	Geoffroea spinosa Jacq.	Fabaceae	BS Deciduo		2016	J. Cueva		NA	C2P1-7				contact J. Cueva, C.I. Espinosa	NA
Geoffroea_spinosa	-80.4487	-4.04561	CuevaJ	Geoffroea spinosa Jacq.	Fabaceae	BS Deciduo		2016	J. Cueva		NA	C2P3-18				contact J. Cueva, C.I. Espinosa	NA
Geoffroea_spinosa	-80.4964	-2.34343	GBIF	Geoffroea spinosa Jacq.	Fabaceae	3 km E of Buenos Aires (km 86 from Guayaquil). Gallery vegetation along temporary river bed and surrounding slopes and dry plains.	moved<5	1973	L.B. Holm-Nielsen|et al.	D.A. Neill (MO)	50	Holm-Nielsen 2557	1973-03-28T00:00Z	MO	106280	Missouri Botanical Garden	1258270205	7bd65a7a-f762-11e1-a439-00145eb45e9a	urn:catalog:MO:Tropicos:106280	90fd6680-349f-11d8-aa2d-b8a03c50a862	PRESERVED_SPECIMEN	2016-04-17T14:53Z
Geoffroea_spinosa	-80.6333	-1.25	GBIF	Geoffroea spinosa Jacq.	Fabaceae	Bosque Protector Sancan y Cerro Montecristi, sector cerro Montaå´ÌÜ_as verdes, margen izquierdo rio Sancan y rio Membrillal.	validated	1998	Lider Miranda|H. Miranda	L. & H. Miranda	630	Miranda 122	1998-11-16T00:00Z	MO	1325416	Missouri Botanical Garden	1258542260	7bd65a7a-f762-11e1-a439-00145eb45e9a	urn:catalog:MO:Tropicos:1325416	90fd6680-349f-11d8-aa2d-b8a03c50a862	PRESERVED_SPECIMEN	2016-04-17T14:53Z
Geoffroea_spinosa	-80.7167	-1.58333	GBIF	Geoffroea spinosa Jacq.	Fabaceae	Estero Manta Blanca, Machalilla National Park, S of Agua Blanca, dry scrubby disturbed dry forest with larger trees along dry creek.	validated	1991	Alwyn H. Gentry|Carmen Josse	H. Ireland & R.T. Pennington	150	Gentry 72727	1991-01-24T00:00Z	MO	98958	Missouri Botanical Garden	1261918458	7bd65a7a-f762-11e1-a439-00145eb45e9a	urn:catalog:MO:Tropicos:98958	90fd6680-349f-11d8-aa2d-b8a03c50a862	PRESERVED_SPECIMEN	2016-04-17T14:53Z
Geoffroea_spinosa	-80.7376	-1.53014	GBIF	Geoffroea spinosa Jacq.	Fabaceae	Parroquia Machalilla. Parque Nacional Machalilla. Comunidad Agua Blanca. Monte Espinoso Tropical. Informantes: Isidro Ventura, Enrique Vasquez, Elias Maldonado.	moved<2	1990	Carlos E. Ceron	H. Ireland & R.T. Pennington	125	Ceron Martinez 11699	1990-08-02T00:00Z	MO	82691	Missouri Botanical Garden	1261542249	7bd65a7a-f762-11e1-a439-00145eb45e9a	urn:catalog:MO:Tropicos:82691	90fd6680-349f-11d8-aa2d-b8a03c50a862	PRESERVED_SPECIMEN	2016-04-17T14:53Z
Geoffroea_spinosa	-80.7513	-1.43708	GBIF	Geoffroea spinosa Jacq.	Fabaceae	Road Machalilla-Puerto Cayo, km 16.	moved<10	1997	Bente B. Klitgaard|Gwilym P. Lewis		175	Klitgaard 567	1997-05-27T00:00Z	MO	1425797	Missouri Botanical Garden	1258652460	7bd65a7a-f762-11e1-a439-00145eb45e9a	urn:catalog:MO:Tropicos:1425797	90fd6680-349f-11d8-aa2d-b8a03c50a862	PRESERVED_SPECIMEN	2016-04-17T14:53Z
Geoffroea_spinosa	-80.8228	-1.57384	GBIF	Geoffroea spinosa Jacq.	Fabaceae	Parque Nacional Machalilla. Sendero desde la parte alta de los Piqueros hasta Punta Piqueros. Bosque arbustivo seco, con parches de bosque arboreo en las laderas de las quebradas.	moved<20	1992	Mauricio Gavilanes|M. T. Menendez|N. Merchan	D. Neill (MO)	50	Gavilanes 977	1992-07-31T00:00Z	MO	1079788	Missouri Botanical Garden	1258288761	7bd65a7a-f762-11e1-a439-00145eb45e9a	urn:catalog:MO:Tropicos:1079788	90fd6680-349f-11d8-aa2d-b8a03c50a862	PRESERVED_SPECIMEN	2016-04-17T14:53Z
Geoffroea_spinosa	-80.8293	-1.56696	GBIF	Geoffroea spinosa Jacq.	Fabaceae	Parque Nacional Machalilla. Sector Playita. Matorral desertico Tropical. Informantes Jorge Macias & Toribio Baillon.	moved<1	1991	Carlos E. Ceron|Mery Montesdeoca|A. Bastidas|Vega, V.		120	Ceron Martinez 13943	1991-04-05T00:00Z	MO	1066979	Missouri Botanical Garden	1258274739	7bd65a7a-f762-11e1-a439-00145eb45e9a	urn:catalog:MO:Tropicos:1066979	90fd6680-349f-11d8-aa2d-b8a03c50a862	PRESERVED_SPECIMEN	2016-04-17T14:53Z
Guazuma_ulmifolia	-79.37	-1.65	GBIF	Guazuma ulmifolia Lam.	Malvaceae	Ecuador, Los Rios: Hacienda Clementina, Cerro Samama, above Rio Mombe, ca 38 km NE of Babahoy. Moist forest, partly disturbed. - Tree 5 m.	validated	1994	Bertil St_å´ÌÜ_hl & Jette T. Knudsen		300	1183	1994-05-23T00:00Z	S	S06-8519		1096635318	0943f690-fde5-11dd-83f4-b8a03c50a862	S:VascularPlants:S06-8519	4c415e40-1e21-11de-9e40-a0d6ecebb8bf	PRESERVED_SPECIMEN	2016-04-17T16:38Z
Guazuma_ulmifolia	-79.4294	-4.51194	GBIF	Guazuma ulmifolia Lam.	Malvaceae	Road El Ingenio-Amaluza, along road, dry forest vegetation.	validated	2000	P.M. Jorgensen|Carmen Ulloa|Jorge Caranqui|Jens E. Madsen|O. Sanchez	L.J. Dorr (NY)	1430	Jorgensen 2233	2000-11-05T00:00Z	MO	1515730	Missouri Botanical Garden	1258741549	7bd65a7a-f762-11e1-a439-00145eb45e9a	urn:catalog:MO:Tropicos:1515730	90fd6680-349f-11d8-aa2d-b8a03c50a862	PRESERVED_SPECIMEN	2016-04-17T15:13Z
Guazuma_ulmifolia	-79.4616	-2.17579	GBIF	Guazuma ulmifolia Lam.	Malvaceae	Coastal plain, in the vicinity of Naranjito.	moved<10	1945	Wendell H. Camp	Ronald Liesner	36.58	Camp E-3566	1945-06-06T00:00Z	MO	3041033	Missouri Botanical Garden	1260416731	7bd65a7a-f762-11e1-a439-00145eb45e9a	urn:catalog:MO:Tropicos:3041033	90fd6680-349f-11d8-aa2d-b8a03c50a862	PRESERVED_SPECIMEN	2016-04-17T15:13Z
Guazuma_ulmifolia	-79.4667	-1.18333	GBIF	Guazuma ulmifolia Lam.	Malvaceae	Mocache at Rio Quevedo, S of Quevedo. Forest and swamp area.	validated	1980	L.B. Holm-Nielsen	Cristobal, C.L. (CTES)	100	Holm-Nielsen 22878	1980-04-20T00:00Z	MO	2667363	Missouri Botanical Garden	1260005185	7bd65a7a-f762-11e1-a439-00145eb45e9a	urn:catalog:MO:Tropicos:2667363	90fd6680-349f-11d8-aa2d-b8a03c50a862	PRESERVED_SPECIMEN	2016-04-17T15:13Z
Guazuma_ulmifolia	-79.57	-2.12	GBIF	Guazuma ulmifolia Lam.	Malvaceae	Bosque Protector Paraiso.	validated	1994	X. Cornejo & C. Bonitaz	Cornejo, X.	150	1336	1994-01-23T00:00Z	US	3.47095e+06		888569420	5df38344-b821-49c2-8174-cf0f29f4df0d	http://n2t.net/ark:/65665/3d427db18-04bc-40a1-a920-c3c2e276b0fa	bc092ff0-02e4-11dc-991f-b8a03c50a862	PRESERVED_SPECIMEN	2016-04-28T07:10Z
Guazuma_ulmifolia	-79.5833	-2.41666	GBIF	Guazuma ulmifolia Lam.	Malvaceae	Reserva Ecologica Manglares - Churute. Cerca a la Cumbre del Cerro Pancho Diablo de frente al Puerto del Gallo. Topografia colinada. Suelo claro con esacasas piedras. Transectos de 50 x 2 m x 5 (0.5 Ha.).	validated	1992	Carlos E. Ceron	!L.J. Dorr (US)	600	Ceron Martinez 20142	1992-08-13T00:00Z	MO	1750234	Missouri Botanical Garden	1258995700	7bd65a7a-f762-11e1-a439-00145eb45e9a	urn:catalog:MO:Tropicos:1750234	90fd6680-349f-11d8-aa2d-b8a03c50a862	PRESERVED_SPECIMEN	2016-04-17T15:13Z
Guazuma_ulmifolia	-79.6	-2.1167	GBIF	Guazuma ulmifolia Lam.	Malvaceae	Milagro	validated	1923	A. S. Hitchcock	Dorr, L. J., (BOT), Smithsonian Institution - National Museum of Natural History (UNITED STATES)	50	20244	1923-06-30T00:00Z	US	1.19523e+06		888568734	5df38344-b821-49c2-8174-cf0f29f4df0d	http://n2t.net/ark:/65665/3d543244e-dd7c-4623-924e-6b2dd87fe502	bc092ff0-02e4-11dc-991f-b8a03c50a862	PRESERVED_SPECIMEN	2016-04-28T07:11Z
Guazuma_ulmifolia	-79.6	-2.2333	GBIF	Guazuma ulmifolia Lam.	Malvaceae	Panigon Plantation, 8 miles S of Milagro	validated	1923	A. S. Hitchcock	Dorr, L. J., (BOT), Smithsonian Institution - National Museum of Natural History (UNITED STATES)	50	20558	1923-07-11T00:00Z	US	1.19597e+06		888569542	5df38344-b821-49c2-8174-cf0f29f4df0d	http://n2t.net/ark:/65665/3447c6f3c-2b52-4778-a05a-c0753b840fde	bc092ff0-02e4-11dc-991f-b8a03c50a862	PRESERVED_SPECIMEN	2016-04-28T05:31Z
Guazuma_ulmifolia	-79.6047	-3.75185	GBIF	Guazuma ulmifolia Lam.	Malvaceae	Near junction of Rio Luis and Rio Ambocas, 10 km due S of Portovelo	moved<40	1944	I. L. Wiggins	Wurdack, J. J., (US), US (UNITED STATES)	716.25	10898	1944-10-06T00:00Z	US	2.36577e+06		888568897	5df38344-b821-49c2-8174-cf0f29f4df0d	http://n2t.net/ark:/65665/3daef7761-e83c-46b7-95e2-3695d1c4498a	bc092ff0-02e4-11dc-991f-b8a03c50a862	PRESERVED_SPECIMEN	2016-04-28T07:16Z
Guazuma_ulmifolia	-79.6386	-2.33524	GBIF	Guazuma ulmifolia Lam.	Malvaceae	Reserva Ecologica Manglares Churute. Carretera Guayaquil - Pto. Inca. Sector norte del Cerro Masvale. Monte espinoso Tropical. Bosque secundario en recuperacion.	moved<30	1993	Tamara Nunez|Hernandez, H.		250	Nuå´ÌÜ_ez 143		MO	1063295	Missouri Botanical Garden	1258270682	7bd65a7a-f762-11e1-a439-00145eb45e9a	urn:catalog:MO:Tropicos:1063295	90fd6680-349f-11d8-aa2d-b8a03c50a862	PRESERVED_SPECIMEN	2016-04-17T15:13Z
Guazuma_ulmifolia	-79.6667	-2.45	GBIF	Guazuma ulmifolia Lam.	Malvaceae	Parroquia Taura. Reserva Ecologica Manglares-Churute; sector San Alejandro y Cerro Pancho Diablo. Bosque muy seco Tropical y bosque seco Premontano. Transectos de 50 x 2 x 4 m y plantas utiles.	validated	1991	Carlos E. Ceron	C. Ceron (QAP)	103	Ceron Martinez 13375	1991-02-22T00:00Z	MO	194547	Missouri Botanical Garden	1259209603	7bd65a7a-f762-11e1-a439-00145eb45e9a	urn:catalog:MO:Tropicos:194547	90fd6680-349f-11d8-aa2d-b8a03c50a862	PRESERVED_SPECIMEN	2016-04-17T15:13Z
Guazuma_ulmifolia	-79.6781	-2.4141	GBIF	Guazuma ulmifolia Lam.	Malvaceae	Reserva Ecologica Manglares - Churute. Base del Cerro Masvale, sector Palo de Leche. Topographia Ligero Plano. Suelo Pedregoso. Abundante Sotobosque. Aspecto Seco. Transectos de 50 x 2 m x 5 (0.05 Ha.).	moved<3	1992	Carlos E. Ceron	C. Ceron (QAP)	50	Ceron Martinez 20538	1992-09-30T00:00Z	MO	1752578	Missouri Botanical Garden	1258998286	7bd65a7a-f762-11e1-a439-00145eb45e9a	urn:catalog:MO:Tropicos:1752578	90fd6680-349f-11d8-aa2d-b8a03c50a862	PRESERVED_SPECIMEN	2016-04-17T15:13Z
Guazuma_ulmifolia	-79.7	-1.26666	GBIF	Guazuma ulmifolia Lam.	Malvaceae	Jauneche forest, km 70 Quevedo-Palenque, via Mocachi. Palenque on Estero Peå´ÌÜ_afiel. Along path to woods 200 m from town.	validated	1978	Calaway H. Dodson|T.A. Dodson|Alvin Embree|R. Perry	Ronald Liesner	70	Dodson 7010	1978-08-15T00:00Z	MO	191828	Missouri Botanical Garden	1259179584	7bd65a7a-f762-11e1-a439-00145eb45e9a	urn:catalog:MO:Tropicos:191828	90fd6680-349f-11d8-aa2d-b8a03c50a862	PRESERVED_SPECIMEN	2016-04-17T15:13Z
Guazuma_ulmifolia	-79.7667	0.9167	GBIF	Guazuma ulmifolia Lam.	Malvaceae	Esmeraldas to Atacames	validated	1962	C. D. Jativa & C. C. Epling	Dorr, L. J., (BOT), Smithsonian Institution - National Museum of Natural History (UNITED STATES)	45	445	1962-08-07T00:00Z	US	2.70718e+06		888619653	5df38344-b821-49c2-8174-cf0f29f4df0d	http://n2t.net/ark:/65665/373c69529-c33f-4a8f-8b75-6c3fda7fff7f	bc092ff0-02e4-11dc-991f-b8a03c50a862	PRESERVED_SPECIMEN	2016-04-28T06:03Z
Guazuma_ulmifolia	-79.7864	-1.24138	GBIF	Guazuma ulmifolia Lam.	Malvaceae	22-30 km S of Empalme on road to Guayaquil.	validated	1974	Alwyn H. Gentry		100	Gentry 9662	1974-02-05T00:00Z	MO	1789871	Missouri Botanical Garden	1259039253	7bd65a7a-f762-11e1-a439-00145eb45e9a	urn:catalog:MO:Tropicos:1789871	90fd6680-349f-11d8-aa2d-b8a03c50a862	PRESERVED_SPECIMEN	2016-04-17T15:13Z
Guazuma_ulmifolia	-79.8	-1.66667	GBIF	Guazuma ulmifolia Lam.	Malvaceae	Road from Guayaquil to Vinces; km 86.	validated	1961	Calaway H. Dodson|L.B. Thien	Ronald Liesner	100	Dodson 1261	1961-11-12T00:00Z	MO	3039796	Missouri Botanical Garden	1260415364	7bd65a7a-f762-11e1-a439-00145eb45e9a	urn:catalog:MO:Tropicos:3039796	90fd6680-349f-11d8-aa2d-b8a03c50a862	PRESERVED_SPECIMEN	2016-04-17T15:13Z
Guazuma_ulmifolia	-79.8164	-4.36734	GBIF	Guazuma ulmifolia Lam.	Malvaceae	Canton Macara. Sabiango.	moved<5	2008	Walter A. Palacios		800	Palacios Cuenca 16375		MO	100592892	Missouri Botanical Garden	1257937082	7bd65a7a-f762-11e1-a439-00145eb45e9a	urn:catalog:MO:Tropicos:100592892	90fd6680-349f-11d8-aa2d-b8a03c50a862	PRESERVED_SPECIMEN	2016-04-17T15:13Z
Guazuma_ulmifolia	-79.8164	-4.34443	GBIF	Guazuma ulmifolia Lam.	Malvaceae	Canton Macara. Achima en el cruce del camino a Papayal en la Quebrada Papayal. Bosque seco Montano Bajo. Bosque secundario y potreros.	moved<5	1989	Walter A. Palacios	Ronald Liesner (MO)	900	Palacios Cuenca 3303	1989-01-02T00:00Z	MO	193792	Missouri Botanical Garden	1259201291	7bd65a7a-f762-11e1-a439-00145eb45e9a	urn:catalog:MO:Tropicos:193792	90fd6680-349f-11d8-aa2d-b8a03c50a862	PRESERVED_SPECIMEN	2016-04-17T15:13Z
Guazuma_ulmifolia	-79.82	-1.25	GBIF	Guazuma ulmifolia Lam.	Malvaceae	Flora of Ecuador. Guayas: Hacienda Monocongo, ca. 22 km N of Balzar on road to Empalme.	validated	2006	S. Siitonen		200	10	2006-02-04T00:00Z	S	S10-39621		1096739183	0943f690-fde5-11dd-83f4-b8a03c50a862	S:VascularPlants:S10-39621	4c415e40-1e21-11de-9e40-a0d6ecebb8bf	PRESERVED_SPECIMEN	2016-04-17T16:38Z
Guazuma_ulmifolia	-79.8331	-2.2	GBIF	Guazuma ulmifolia Lam.	Malvaceae	Peå´ÌÜ_on del Rio area. Collecting and observation along the Estero Las Delicias from the mouth to near the headwaters.	validated	1983	Deborah M. Pearsall		NA	Pearsall 1225	1983-06-20T00:00Z	MO	100214031	Missouri Botanical Garden	1257566645	7bd65a7a-f762-11e1-a439-00145eb45e9a	urn:catalog:MO:Tropicos:100214031	90fd6680-349f-11d8-aa2d-b8a03c50a862	PRESERVED_SPECIMEN	2016-04-17T15:13Z
Guazuma_ulmifolia	-79.8333	-0.05	GBIF	Guazuma ulmifolia Lam.	Malvaceae	Canton Pedernales. Carretera entre Pedernales y el Carmen hasta el Km 49. Bosque humedo Tropical. Suelo arcilloso.	validated	1997	Homero Vargas L.|Aguirre, Ximena|R. Miranda|Carlos Robles	L.J. Dorr (US), Dec	300	Vargas Lopez 1357	1997-03-14T00:00Z	MO	1227293	Missouri Botanical Garden	1258436503	7bd65a7a-f762-11e1-a439-00145eb45e9a	urn:catalog:MO:Tropicos:1227293	90fd6680-349f-11d8-aa2d-b8a03c50a862	PRESERVED_SPECIMEN	2016-04-17T15:13Z
Guazuma_ulmifolia	-79.85	0.8667	GBIF	Guazuma ulmifolia Lam.	Malvaceae	Atacames, 25 km SW de Esmeraldas	validated	1965	E. L. Little Jr. & R. G. Dixon	Dorr, L. J., (BOT), Smithsonian Institution - National Museum of Natural History (UNITED STATES)	20	21007	1965-09-06T00:00Z	US	2.64476e+06		888569513	5df38344-b821-49c2-8174-cf0f29f4df0d	http://n2t.net/ark:/65665/359917e63-a4c8-4f51-85ec-4e0a23121d21	bc092ff0-02e4-11dc-991f-b8a03c50a862	PRESERVED_SPECIMEN	2016-04-28T05:45Z
Guazuma_ulmifolia	-79.8511	0.856142	GBIF	Guazuma ulmifolia Lam.	Malvaceae	Atacames, SE of Esmeraldas. Disturbed seasonal forest.	moved<200	1979	B. Lojtnant|Ulf Molau		25	Lojtnant 15237	1979-06-25T00:00Z	MO	193466	Missouri Botanical Garden	1259197694	7bd65a7a-f762-11e1-a439-00145eb45e9a	urn:catalog:MO:Tropicos:193466	90fd6680-349f-11d8-aa2d-b8a03c50a862	PRESERVED_SPECIMEN	2016-04-17T15:13Z
Guazuma_ulmifolia	-79.9	-1.33333	GBIF	Guazuma ulmifolia Lam.	Malvaceae	Prov. Guayas, Hacienda Piedad, 5 km N of Balzar	validated	1968	L.B. Holm-Nielsen|S. Jeppesen		NA	Holm-Nielsen 57	1968-05-18T00:00Z	MO	193431	Missouri Botanical Garden	1259197324	7bd65a7a-f762-11e1-a439-00145eb45e9a	urn:catalog:MO:Tropicos:193431	90fd6680-349f-11d8-aa2d-b8a03c50a862	PRESERVED_SPECIMEN	2016-04-17T15:13Z
Guazuma_ulmifolia	-79.9167	-0.4	GBIF	Guazuma ulmifolia Lam.	Malvaceae	Road Chone - El Carmen, at Flavio Alfaro. Deciduous wet forest.	validated	1980	L.B. Holm-Nielsen|Jaime L. Jaramillo|Flavio Coello	Cristobal, C.L. (CTES)	350	Holm-Nielsen 27912	1980-10-28T00:00Z	MO	2661899	Missouri Botanical Garden	1259999123	7bd65a7a-f762-11e1-a439-00145eb45e9a	urn:catalog:MO:Tropicos:2661899	90fd6680-349f-11d8-aa2d-b8a03c50a862	PRESERVED_SPECIMEN	2016-04-17T15:13Z
Guazuma_ulmifolia	-79.963	-2.0195	GBIF	Guazuma ulmifolia Lam.	Malvaceae	Capeira, km 21 Guayaquil to Daule, Tropical Dry forest.	validated	1982	Calaway H. Dodson|P.M. Dodson	Ronald Liesner	110	Dodson 12998	1982-03-16T00:00Z	MO	3040341	Missouri Botanical Garden	1260415975	7bd65a7a-f762-11e1-a439-00145eb45e9a	urn:catalog:MO:Tropicos:3040341	90fd6680-349f-11d8-aa2d-b8a03c50a862	PRESERVED_SPECIMEN	2016-04-17T15:13Z
Guazuma_ulmifolia	-79.9667	-2.16667	GBIF	Guazuma ulmifolia Lam.	Malvaceae	Bosque Protector Cerro Blanco, 15 Km al oeste de Guayaquil, cerro Mirador de los Monos. Bosque seco Tropical. Suelo derivado de roca caliza.	validated	1992	Daniel Rubio|Walter A. Palacios	L.J. Dorr (US)	200	Rubio 2447	1992-02-26T00:00Z	MO	883108	Missouri Botanical Garden	1261552350	7bd65a7a-f762-11e1-a439-00145eb45e9a	urn:catalog:MO:Tropicos:883108	90fd6680-349f-11d8-aa2d-b8a03c50a862	PRESERVED_SPECIMEN	2016-04-17T15:13Z
Guazuma_ulmifolia	-79.9833	-2.15	GBIF	Guazuma ulmifolia Lam.	Malvaceae	Cerro Azul, 10 km. NW of Guayaquil on road to Salinas.	validated	1961	Calaway H. Dodson|L.B. Thien	Ronald Liesner	75	Dodson 518	1961-09-13T00:00Z	MO	3040394	Missouri Botanical Garden	1260416013	7bd65a7a-f762-11e1-a439-00145eb45e9a	urn:catalog:MO:Tropicos:3040394	90fd6680-349f-11d8-aa2d-b8a03c50a862	PRESERVED_SPECIMEN	2016-04-17T15:13Z
Guazuma_ulmifolia	-80.0028	-4.20027	GBIF	Guazuma ulmifolia Lam.	Malvaceae	Higuerones. Semi-deciduous dry forest. Province Loja.	validated	2000	Jens E. Madsen|R. Alvarado|Omar Cabrera|C. Rosales|O.A. Sanchez		800	Madsen 7374	2000-09-20T00:00Z	MO	2680547	Missouri Botanical Garden	1260019699	7bd65a7a-f762-11e1-a439-00145eb45e9a	urn:catalog:MO:Tropicos:2680547	90fd6680-349f-11d8-aa2d-b8a03c50a862	PRESERVED_SPECIMEN	2016-04-17T15:13Z
Guazuma_ulmifolia	-80.0219	-2.1752	GBIF	Guazuma ulmifolia Lam.	Malvaceae	Cerro Blanco	validated	2009			30	E5202	2009-03-09T00:00Z	YPM	YU.100464	Yale Peabody Museum of Natural History	1038925444	963f12d0-f762-11e1-a439-00145eb45e9a	urn:uuid:11bc3c0a-823f-4177-8c5e-5ae170c75a8d	2e167bb0-4441-11db-9ba2-b8a03c50a862	PRESERVED_SPECIMEN	2016-06-28T22:20Z
Guazuma_ulmifolia	-80.1333	-2.16666	GBIF	Guazuma ulmifolia Lam.	Malvaceae	Bosque Protector Cerro Blanco. Carretera Guayaquil-Salinas, Km 17. Saliendo de la caseta Pigio hacia La Cemento. Bosque seco Tropical. Suelo derivado de roca caliza.	validated	1996	Tamara Nuå´ÌÜ_ez|Epifanio Yagual		300	Nuå´ÌÜ_ez 243	1996-01-02T00:00Z	MO	1063846	Missouri Botanical Garden	1258271293	7bd65a7a-f762-11e1-a439-00145eb45e9a	urn:catalog:MO:Tropicos:1063846	90fd6680-349f-11d8-aa2d-b8a03c50a862	PRESERVED_SPECIMEN	2016-04-17T15:13Z
Guazuma_ulmifolia	-80.1583	-0.35833	GBIF	Guazuma ulmifolia Lam.	Malvaceae	Jama River, Area 1: Approximately 3 km NE of San Isidro, just west of the river and north of the road. Area with farms and houses. San Isidro topo map 1:50,000, cuadricula (block) N60 E93.	validated	1988	Deborah M. Pearsall		160	Pearsall 1702	1988-04-14T00:00Z	MO	100454836	Missouri Botanical Garden	1257801758	7bd65a7a-f762-11e1-a439-00145eb45e9a	urn:catalog:MO:Tropicos:100454836	90fd6680-349f-11d8-aa2d-b8a03c50a862	PRESERVED_SPECIMEN	2016-04-17T15:13Z
Guazuma_ulmifolia	-80.2167	-0.25	GBIF	Guazuma ulmifolia Lam.	Malvaceae	Cordillera de Jama (coastal range). 12 km east of Jama, on road to microwave towers. Stream valley, Estero Berruga. Remnant moist forest near stream.	validated	1998	David Neill|QCNE Botany Interns	D.A. Neill	300	Neill 11550	1998-12-16T00:00Z	MO	1297451	Missouri Botanical Garden	1258512355	7bd65a7a-f762-11e1-a439-00145eb45e9a	urn:catalog:MO:Tropicos:1297451	90fd6680-349f-11d8-aa2d-b8a03c50a862	PRESERVED_SPECIMEN	2016-04-17T15:13Z
Guazuma_ulmifolia	-80.2333	-4.3	GBIF	Guazuma ulmifolia Lam.	Malvaceae	Hacienda "La Ceiba" a 8 km N de Zapotillo	validated	1975	A. V. Samaniego & F. A. Vivar C.		350	23	1975-08-05T00:00Z	US	2.97275e+06		888569212	5df38344-b821-49c2-8174-cf0f29f4df0d	http://n2t.net/ark:/65665/32cbf68e1-8024-4662-a88f-657e96f63b41	bc092ff0-02e4-11dc-991f-b8a03c50a862	PRESERVED_SPECIMEN	2016-04-28T05:14Z
Guazuma_ulmifolia	-80.2455	-1.80444	GBIF	Guazuma ulmifolia Lam.	Malvaceae	4 km N W of Pedro Carbo.	validated	1974	Alwyn H. Gentry		NA	Gentry 12232	1974-10-29T00:00Z	MO	1800808	Missouri Botanical Garden	1259051560	7bd65a7a-f762-11e1-a439-00145eb45e9a	urn:catalog:MO:Tropicos:1800808	90fd6680-349f-11d8-aa2d-b8a03c50a862	PRESERVED_SPECIMEN	2016-04-17T15:13Z
Guazuma_ulmifolia	-80.2602	-4.23082	CuevaJ	Guazuma ulmifolia Lam.	Sterculiaceae	BS Deciduo		2016	J. Cueva		NA	A4026				contact J. Cueva, C.I. Espinosa	NA
Guazuma_ulmifolia	-80.263	-4.22802	CuevaJ	Guazuma ulmifolia Lam.	Sterculiaceae	BS Deciduo		2016	J. Cueva		NA	A3717				contact J. Cueva, C.I. Espinosa	NA
Guazuma_ulmifolia	-80.2684	-0.212767	GBIF	Guazuma ulmifolia Lam.	Malvaceae	Jama, Area 2: Approximately 1 km directly south of Jama, and west of the Jama River. Collected fromt he floor of the Jama River Valley. Jama topo map 1:50,000, cuadricula (block) N77 E81.	moved<3	1988	Deborah M. Pearsall		20	Pearsall 1635	1988-03-28T00:00Z	MO	100453944	Missouri Botanical Garden	1257800866	7bd65a7a-f762-11e1-a439-00145eb45e9a	urn:catalog:MO:Tropicos:100453944	90fd6680-349f-11d8-aa2d-b8a03c50a862	PRESERVED_SPECIMEN	2016-04-17T15:13Z
Guazuma_ulmifolia	-80.2954	-4.22922	CuevaJ	Guazuma ulmifolia Lam.	Sterculiaceae	BS Semideciduo		2016	J. Cueva		NA	C2P2-134				contact J. Cueva, C.I. Espinosa	NA
Guazuma_ulmifolia	-80.3212	-4.24618	CuevaJ	Guazuma ulmifolia Lam.	Sterculiaceae	BS Semideciduo		2016	J. Cueva		NA	A060				contact J. Cueva, C.I. Espinosa	NA
Guazuma_ulmifolia	-80.3667	-2.41666	GBIF	Guazuma ulmifolia Lam.	Malvaceae	Road Guayaquil - Salinas, near Gomez Rendon. Dry thornscrub.	validated	1980	L.B. Holm-Nielsen|Jaime L. Jaramillo|Flavio Coello	Cristobal, C.L. (CTES)	50	Holm-Nielsen 27759	1980-10-25T00:00Z	MO	2661706	Missouri Botanical Garden	1259998925	7bd65a7a-f762-11e1-a439-00145eb45e9a	urn:catalog:MO:Tropicos:2661706	90fd6680-349f-11d8-aa2d-b8a03c50a862	PRESERVED_SPECIMEN	2016-04-17T15:13Z
Guazuma_ulmifolia	-80.3875	-4.03476	CuevaJ	Guazuma ulmifolia Lam.	Sterculiaceae	BS Deciduo		2016	J. Cueva		NA	A4727				contact J. Cueva, C.I. Espinosa	NA
Guazuma_ulmifolia	-80.4007	-4.34691	CuevaJ	Guazuma ulmifolia Lam.	Sterculiaceae	BS Deciduo		2016	J. Cueva		NA	C5P1-122				contact J. Cueva, C.I. Espinosa	NA
Guazuma_ulmifolia	-80.45	-0.45	GBIF	Guazuma ulmifolia Lam.	Malvaceae	Boca de Briceå´ÌÜ_o. Beach between San Vincente and Canoa,5 km S of Canoa. Wind-swept coastal scrub, 30 m from the coastline.	validated	1980	L.B. Holm-Nielsen	Cristobal, C. (CTES)	NA	Holm-Nielsen 21767	1980-03-03T00:00Z	MO	2664928	Missouri Botanical Garden	1260002486	7bd65a7a-f762-11e1-a439-00145eb45e9a	urn:catalog:MO:Tropicos:2664928	90fd6680-349f-11d8-aa2d-b8a03c50a862	PRESERVED_SPECIMEN	2016-04-17T15:13Z
Guazuma_ulmifolia	-80.6333	-1.25	GBIF	Guazuma ulmifolia Lam.	Malvaceae	Bosque Protector Sancan y Cerro Montecristi, sector cerro Montaå´ÌÜ_as verdes, margen izquierdo rio Sancan y rio Membrillal.	validated	1998	Lider Miranda|H. Miranda	L. & H. Miranda	630	Miranda 120	1998-11-16T00:00Z	MO	1325414	Missouri Botanical Garden	1258542248	7bd65a7a-f762-11e1-a439-00145eb45e9a	urn:catalog:MO:Tropicos:1325414	90fd6680-349f-11d8-aa2d-b8a03c50a862	PRESERVED_SPECIMEN	2016-04-17T15:13Z
Guazuma_ulmifolia	-80.6718	-1.04988	GBIF	Guazuma ulmifolia Lam.	Malvaceae	Bosque Protector Sancan y Cerro Montecristi	moved<3	1998	Lider Miranda|H. Miranda	L. & H. Miranda	450	Miranda 53	1998-11-02T00:00Z	MO	1325348	Missouri Botanical Garden	1258542178	7bd65a7a-f762-11e1-a439-00145eb45e9a	urn:catalog:MO:Tropicos:1325348	90fd6680-349f-11d8-aa2d-b8a03c50a862	PRESERVED_SPECIMEN	2016-04-17T15:13Z
Guazuma_ulmifolia	-80.7376	-1.53014	GBIF	Guazuma ulmifolia Lam.	Malvaceae	Parroquia Machalilla. Parque Nacional Machalilla. Comunidad Agua Blanca. Monte Espinoso Tropical. Informantes: Isidro Ventura, Enrique Vasquez, Elias Maldonado.	moved<2	1990	Carlos E. Ceron	Carlos Ceron, 1990 (QAP)	125	Ceron Martinez 11682	1990-08-02T00:00Z	MO	192106	Missouri Botanical Garden	1259182645	7bd65a7a-f762-11e1-a439-00145eb45e9a	urn:catalog:MO:Tropicos:192106	90fd6680-349f-11d8-aa2d-b8a03c50a862	PRESERVED_SPECIMEN	2016-04-17T15:13Z
Guazuma_ulmifolia	-80.7399	-1.83156	GBIF	Guazuma ulmifolia Lam.	Malvaceae	Montanita.	moved<50	1994	X. Cornejo & C. Bonitaz	Cornejo, X.	10	2261	1994-04-01T00:00Z	US	370960		888569445	5df38344-b821-49c2-8174-cf0f29f4df0d	http://n2t.net/ark:/65665/3c26eb902-afce-4abe-a984-91aff2a06d94	bc092ff0-02e4-11dc-991f-b8a03c50a862	PRESERVED_SPECIMEN	2016-04-28T06:56Z
Guazuma_ulmifolia	-80.75	-1.66666	GBIF	Guazuma ulmifolia Lam.	Malvaceae	Parque Nacional Machalilla, road from San Vicente to Guale, dry forest.	validated	1991	Alwyn H. Gentry|Carmen Josse	L.J. Dorr (US)	60	Gentry 72372	1991-01-18T00:00Z	MO	192605	Missouri Botanical Garden	1259188156	7bd65a7a-f762-11e1-a439-00145eb45e9a	urn:catalog:MO:Tropicos:192605	90fd6680-349f-11d8-aa2d-b8a03c50a862	PRESERVED_SPECIMEN	2016-04-17T15:13Z
Guazuma_ulmifolia	-80.7884	-1.58078	GBIF	Guazuma ulmifolia Lam.	Malvaceae	Puerto Lopez-Rio Blanco, km 3.	validated	1997	G. P. Lewis & B. B. Klitgaard	Dorr, L. J., (BOT), Smithsonian Institution - National Museum of Natural History (UNITED STATES)	175	3335	1997-05-28T00:00Z	US	3.43981e+06		888569286	5df38344-b821-49c2-8174-cf0f29f4df0d	http://n2t.net/ark:/65665/3e19a89f5-1a4b-4a3d-93b2-0f247ec6ed37	bc092ff0-02e4-11dc-991f-b8a03c50a862	PRESERVED_SPECIMEN	2016-04-28T07:20Z
Guazuma_ulmifolia	-80.8293	-1.56697	GBIF	Guazuma ulmifolia Lam.	Malvaceae	Parque Nacional Machalilla. Sector Playita. Matorral desertica Tropical. Informantes: Jorge Macias & Toribio Baillon.	moved<1	1991	Carlos E. Ceron|Mery Montesdeoca|A. Bastidas|Vega, V.		120	Ceron Martinez 13976	1991-04-05T00:00Z	MO	1062873	Missouri Botanical Garden	1258270211	7bd65a7a-f762-11e1-a439-00145eb45e9a	urn:catalog:MO:Tropicos:1062873	90fd6680-349f-11d8-aa2d-b8a03c50a862	PRESERVED_SPECIMEN	2016-04-17T15:13Z
Guazuma_ulmifolia	-80.8667	-1.1	GBIF	Guazuma ulmifolia Lam.	Malvaceae	Santa Rosa de Manta. Bosque seco tropical, con influencia de garua.	validated	1999	Fernando Nicolalde-Morejon|Grupo Post-Grado MO-QCNE	L.J. Dorr (NY)	80	Nicolalde-Morejon 427	1999-12-12T00:00Z	MO	1428370	Missouri Botanical Garden	1258655249	7bd65a7a-f762-11e1-a439-00145eb45e9a	urn:catalog:MO:Tropicos:1428370	90fd6680-349f-11d8-aa2d-b8a03c50a862	PRESERVED_SPECIMEN	2016-04-17T15:13Z
Handroanthus_chrysanthus	-79.083	-0.23333	GBIF	Handroanthus chrysanthus (Jacq.) S. Grose	Bignoniaceae	17 km E of Santo Domingo de Los Colorados.	validated	1974	Alwyn H. Gentry	S.O. Grose (WTU)	NA	Gentry 10222	1974-02-28T00:00Z	MO	1043709	Missouri Botanical Garden	1258249355	7bd65a7a-f762-11e1-a439-00145eb45e9a	urn:catalog:MO:Tropicos:1043709	90fd6680-349f-11d8-aa2d-b8a03c50a862	PRESERVED_SPECIMEN	2016-04-17T14:36Z
Handroanthus_chrysanthus	-79.1136	-2.2295	GBIF	Tabebuia chrysantha subsp. pluvicola A. Gentry	Bignoniaceae	2-4 km W [E] of Bucay, disturbed wet forest.	moved<70	1974	Alwyn H. Gentry		170	Gentry 12319	1974-10-31T00:00Z	MO	1043754	Missouri Botanical Garden	1258249416	7bd65a7a-f762-11e1-a439-00145eb45e9a	urn:catalog:MO:Tropicos:1043754	90fd6680-349f-11d8-aa2d-b8a03c50a862	PRESERVED_SPECIMEN	2016-04-17T14:37Z
Handroanthus_chrysanthus	-79.5	0.6667	GBIF	Tabebuia chrysantha subsp. pluvicola A. Gentry	Bignoniaceae		validated	1965	E. L. Little, Jr.		NA	21215	1965-10-02T00:00Z	F	Rapid Reference Collection	The Field Museum of Natural History	1228607347	90c853e6-56bd-480b-8e8f-6285c3f8d42b	2a6be829-0d8e-414d-8a46-323fcb5498e8	7b8aff00-a9f8-11d8-944b-b8a03c50a862	PRESERVED_SPECIMEN	2016-05-03T07:29Z
Handroanthus_chrysanthus	-79.615	-2.45	GBIF	Tabebuia chrysantha (Jacq.) Nicholson	Bignoniaceae	Reserva Ecologica Manglares - Churute. Sendero entre la Guarderia del M.A.G. Cerro Mate y la Laguna del Cancron.	validated	1992	Carlos E. Ceron	C. Ceron (QAP)	200	Ceron Martinez 18027	1992-01-03T00:00Z	MO	1756655	Missouri Botanical Garden	1259002775	7bd65a7a-f762-11e1-a439-00145eb45e9a	urn:catalog:MO:Tropicos:1756655	90fd6680-349f-11d8-aa2d-b8a03c50a862	PRESERVED_SPECIMEN	2016-04-17T14:37Z
Handroanthus_chrysanthus	-79.6191	-3.7019	GBIF	Tabebuia chrysantha subsp. meridionalis A. Gentry	Bignoniaceae	Portovelo.	moved<50	1918	Joseph N. Rose|George Rose		NA	Rose 25443	1918-06-15T00:00Z	MO	1043616	Missouri Botanical Garden	1258249269	7bd65a7a-f762-11e1-a439-00145eb45e9a	urn:catalog:MO:Tropicos:1043616	90fd6680-349f-11d8-aa2d-b8a03c50a862	PRESERVED_SPECIMEN	2016-04-17T14:37Z
Handroanthus_chrysanthus	-79.6333	-2.45	GBIF	Tabebuia chrysantha (Jacq.) Nicholson	Bignoniaceae	Reserva Ecologica Manglares - Churute. Base del Cerro Mate, 1 Km al Nor-Este desde el Centro de Informacion del MAG hacia la Laguna del Canclon. Bosque Alterado. Topografia ligero plano suelo Pedregoso. Aspecto seco. Transecto de 50 x 2 m x 5 (0.05 Ha.)	validated	1992	Carlos E. Ceron	C. Ceron (QAP)	60	Ceron Martinez 20395	1992-09-27T00:00Z	MO	1752127	Missouri Botanical Garden	1258997791	7bd65a7a-f762-11e1-a439-00145eb45e9a	urn:catalog:MO:Tropicos:1752127	90fd6680-349f-11d8-aa2d-b8a03c50a862	PRESERVED_SPECIMEN	2016-04-17T14:37Z
Handroanthus_chrysanthus	-79.6431	-2.40212	GBIF	Tabebuia chrysantha subsp. pluvicola A. Gentry	Bignoniaceae	Reserva Ecologica Manglares - Churute. Cumbre del Cerro Perequetre Grande. Topografica Colinado. Suelo Pedregoso Bosque Alterado. Aspecto Seco. Transecto de 50 x 2 m x 5 (0.05 Ha.).	moved<5	1992	Carlos E. Ceron	C. Ceron (QAP)	355	Ceron Martinez 20321	1992-08-17T00:00Z	MO	1751751	Missouri Botanical Garden	1258997338	7bd65a7a-f762-11e1-a439-00145eb45e9a	urn:catalog:MO:Tropicos:1751751	90fd6680-349f-11d8-aa2d-b8a03c50a862	PRESERVED_SPECIMEN	2016-04-17T14:37Z
Handroanthus_chrysanthus	-79.6474	0.958418	GBIF	Tabebuia chrysantha (Jacq.) Nicholson	Bignoniaceae	N of Esmeraldas, on road to airport, roadside.	moved<5	1991	Alwyn H. Gentry|Robin B. Foster		100	Gentry 72996	1991-02-01T00:00Z	MO	484434	Missouri Botanical Garden	1261189943	7bd65a7a-f762-11e1-a439-00145eb45e9a	urn:catalog:MO:Tropicos:484434	90fd6680-349f-11d8-aa2d-b8a03c50a862	PRESERVED_SPECIMEN	2016-04-17T14:37Z
Handroanthus_chrysanthus	-79.6667	-2.45	GBIF	Tabebuia chrysantha (Jacq.) Nicholson	Bignoniaceae	Parroquia Taura. Reserva Ecologica Manglares-Churute; sector San Alejandro y Cerro Pancho Diablo. Bosque muy seco Tropical y bosque seco Premontano. Transectos de 50 x 2 x 4 m y plantas utiles.	validated	1991	Carlos E. Ceron	C. Ceron (QAP)	103	Ceron Martinez 13424	1991-02-22T00:00Z	MO	486272	Missouri Botanical Garden	1261191957	7bd65a7a-f762-11e1-a439-00145eb45e9a	urn:catalog:MO:Tropicos:486272	90fd6680-349f-11d8-aa2d-b8a03c50a862	PRESERVED_SPECIMEN	2016-04-17T14:37Z
Handroanthus_chrysanthus	-79.6857	-2.3993	GBIF	Tabebuia chrysantha (Jacq.) Nicholson	Bignoniaceae	Reserva Ecologica Manglares - Churute. Cumbre del Cerro Masuale. Suelo un escasa roca, topografia colinada. Aspecto muy humedo. Estrato herbaceo dominado de Cyclanthaceae, Polypodiophytos, Columnea, Geonoma. Tallos de los arbols cubiertos casi en su tota	moved<40	1992	Carlos E. Ceron	C. Ceron (QAP)	790	Ceron Martinez 20256	1992-08-15T00:00Z	MO	1751190	Missouri Botanical Garden	1258996726	7bd65a7a-f762-11e1-a439-00145eb45e9a	urn:catalog:MO:Tropicos:1751190	90fd6680-349f-11d8-aa2d-b8a03c50a862	PRESERVED_SPECIMEN	2016-04-17T14:37Z
Handroanthus_chrysanthus	-79.7864	-1.24138	GBIF	Tabebuia chrysantha (Jacq.) Nicholson	Bignoniaceae	22-30 km S of Empalme on road to Guayaquil.	validated	1974	Alwyn H. Gentry		100	Gentry 9652	1974-02-05T00:00Z	MO	1043466	Missouri Botanical Garden	1258249099	7bd65a7a-f762-11e1-a439-00145eb45e9a	urn:catalog:MO:Tropicos:1043466	90fd6680-349f-11d8-aa2d-b8a03c50a862	PRESERVED_SPECIMEN	2016-04-17T14:37Z
Handroanthus_chrysanthus	-79.8124	-4.33215	GBIF	Tabebuia chrysantha (Jacq.) Nicholson	Bignoniaceae	Quebrada Suquinda, 5 km W Sozoranga.	moved<5	1991	M. Kessler		1600	Kessler 2314	1991-01-31T00:00Z	MO	1038521	Missouri Botanical Garden	1258243664	7bd65a7a-f762-11e1-a439-00145eb45e9a	urn:catalog:MO:Tropicos:1038521	90fd6680-349f-11d8-aa2d-b8a03c50a862	PRESERVED_SPECIMEN	2016-04-17T14:37Z
Handroanthus_chrysanthus	-79.8167	-2.91667	GBIF	Tabebuia chrysantha subsp. pluvicola A. Gentry	Bignoniaceae	Balao	validated	1979	Calaway H. Dodson		90	Dodson 9200	1979-10-09T00:00Z	MO	1043674	Missouri Botanical Garden	1258249330	7bd65a7a-f762-11e1-a439-00145eb45e9a	urn:catalog:MO:Tropicos:1043674	90fd6680-349f-11d8-aa2d-b8a03c50a862	PRESERVED_SPECIMEN	2016-04-17T14:37Z
Handroanthus_chrysanthus	-79.8167	-4.31667	GBIF	Handroanthus chrysanthus (Jacq.) S. Grose	Bignoniaceae	Bosque El Tundo, propriedad de la fundacion ARCOIRIS, on track off road Sozoranga-Macara, ca. km 1.	validated	1996	Bente B. Klitgaard|Bertil St_å´ÌÜ_hl|Pablo Lozano|T. Delgado|F. Elizalde|H. Alejandro|F. Tinitana	L.G. Lohmann (SPF)	1750	Klitgaard 179	1996-06-12T00:00Z	MO	2659877	Missouri Botanical Garden	1259996898	7bd65a7a-f762-11e1-a439-00145eb45e9a	urn:catalog:MO:Tropicos:2659877	90fd6680-349f-11d8-aa2d-b8a03c50a862	PRESERVED_SPECIMEN	2016-04-17T14:36Z
Handroanthus_chrysanthus	-79.85	0.61666	GBIF	Tabebuia chrysantha subsp. pluvicola A. Gentry	Bignoniaceae	Fila de Bilsa, 7 km E of San Jose de Bilsa, wet forest, ca. 80 km due SW of Esmeraldas, 12 km SE of El Salto on Atacames-Muisne Road.	validated	1991	Alwyn H. Gentry|Robin B. Foster|Carmen Josse		280	Gentry 72856	1991-01-29T00:00Z	MO	483458	Missouri Botanical Garden	1261188933	7bd65a7a-f762-11e1-a439-00145eb45e9a	urn:catalog:MO:Tropicos:483458	90fd6680-349f-11d8-aa2d-b8a03c50a862	PRESERVED_SPECIMEN	2016-04-17T14:37Z
Handroanthus_chrysanthus	-79.9	-2.2167	GBIF	Tabebuia chrysantha subsp. pluvicola A. Gentry	Bignoniaceae	Guayaquil	validated	1991	A. H. Gentry		NA	72383	1991-01-18T00:00Z	F	Rapid Reference Collection	The Field Museum of Natural History	1228541634	90c853e6-56bd-480b-8e8f-6285c3f8d42b	d435da74-f407-4fee-9b23-c344b237ed6a	7b8aff00-a9f8-11d8-944b-b8a03c50a862	PRESERVED_SPECIMEN	2016-04-17T17:41Z
Handroanthus_chrysanthus	-79.9541	-2.07654	GBIF	Tabebuia chrysantha (Jacq.) Nicholson	Bignoniaceae	Las Iguanas, 15 km N of Guayaquil.	moved<10	1981	Alwyn H. Gentry|Carmen Bonifaz		NA	Gentry 31023	1981-02-01T00:00Z	MO	1041486	Missouri Botanical Garden	1258246907	7bd65a7a-f762-11e1-a439-00145eb45e9a	urn:catalog:MO:Tropicos:1041486	90fd6680-349f-11d8-aa2d-b8a03c50a862	PRESERVED_SPECIMEN	2016-04-17T14:37Z
Handroanthus_chrysanthus	-79.9617	-2.00507	GBIF	Tabebuia chrysantha (Jacq.) Nicholson	Bignoniaceae	Capeira	moved<2	1982	Calaway H. Dodson|Alwyn H. Gentry		100	Dodson 12609	1982-02-17T00:00Z	MO	1043347	Missouri Botanical Garden	1258248977	7bd65a7a-f762-11e1-a439-00145eb45e9a	urn:catalog:MO:Tropicos:1043347	90fd6680-349f-11d8-aa2d-b8a03c50a862	PRESERVED_SPECIMEN	2016-04-17T14:37Z
Handroanthus_chrysanthus	-79.963	-2.0195	GBIF	Tabebuia chrysantha (Jacq.) Nicholson	Bignoniaceae	Capeira, km 21 Guayaquil to Daule	validated	1983	Calaway H. Dodson|Alwyn H. Gentry		110	Dodson 13878	1983-05-24T00:00Z	MO	1043358	Missouri Botanical Garden	1258248981	7bd65a7a-f762-11e1-a439-00145eb45e9a	urn:catalog:MO:Tropicos:1043358	90fd6680-349f-11d8-aa2d-b8a03c50a862	PRESERVED_SPECIMEN	2016-04-17T14:37Z
Handroanthus_chrysanthus	-79.9638	-2.01046	GBIF	Tabebuia chrysantha (Jacq.) Nicholson	Bignoniaceae	Capeira. Km 21 on the Guayaquil to Daule road.	moved<15	1981	Calaway H. Dodson|P.M. Dodson		110	Dodson 11246	1981-09-16T00:00Z	MO	1043338	Missouri Botanical Garden	1258248962	7bd65a7a-f762-11e1-a439-00145eb45e9a	urn:catalog:MO:Tropicos:1043338	90fd6680-349f-11d8-aa2d-b8a03c50a862	PRESERVED_SPECIMEN	2016-04-17T14:37Z
Handroanthus_chrysanthus	-79.9687	-4.07503	GBIF	Tabebuia chrysantha subsp. pluvicola A. Gentry	Bignoniaceae	El Dulce a 3 km NW de Celica	moved<1	NA	Alfredo Samaniego V.|Francisco A. Vivar C.		1600	Samaniego V. 80		MO	1044029	Missouri Botanical Garden	1258249757	7bd65a7a-f762-11e1-a439-00145eb45e9a	urn:catalog:MO:Tropicos:1044029	90fd6680-349f-11d8-aa2d-b8a03c50a862	PRESERVED_SPECIMEN	2016-04-17T14:37Z
Handroanthus_chrysanthus	-79.9833	-2.15	GBIF	Tabebuia chrysantha (Jacq.) Nicholson	Bignoniaceae	Cerro Azul, near Chongon, turn N at Km 22 Guayaquil-Salinas road and enter 6 km.	validated	1980	Calaway H. Dodson|Alwyn H. Gentry|F.M. Valverde B.		130	Dodson 9666	1980-03-18T00:00Z	MO	1043305	Missouri Botanical Garden	1258248915	7bd65a7a-f762-11e1-a439-00145eb45e9a	urn:catalog:MO:Tropicos:1043305	90fd6680-349f-11d8-aa2d-b8a03c50a862	PRESERVED_SPECIMEN	2016-04-17T14:37Z
Handroanthus_chrysanthus	-79.9973	-2.15667	GBIF	Tabebuia chrysantha (Jacq.) Nicholson	Bignoniaceae	Cerro Azul. Enter at Chongon, Km 24 Guayaquil-Salinas, 7 km N in tropical dry forest.	moved<2	1980	Calaway H. Dodson|Alwyn H. Gentry|F.M. Valverde B.		100	Dodson 9630	1980-03-18T00:00Z	MO	1043329	Missouri Botanical Garden	1258248931	7bd65a7a-f762-11e1-a439-00145eb45e9a	urn:catalog:MO:Tropicos:1043329	90fd6680-349f-11d8-aa2d-b8a03c50a862	PRESERVED_SPECIMEN	2016-04-17T14:37Z
Handroanthus_chrysanthus	-80.0614	-2.16193	GBIF	Tabebuia chrysantha (Jacq.) Nicholson	Bignoniaceae	Cerro Azul, Cordillera Chongon-Colonche, behind Cemento Nacional, 12 km W of Guayaquil, Quebrada Canoa.	moved<15	1991	Alwyn H. Gentry|Carmen Josse		175	Gentry 72339	1991-01-17T00:00Z	MO	481549	Missouri Botanical Garden	1261186869	7bd65a7a-f762-11e1-a439-00145eb45e9a	urn:catalog:MO:Tropicos:481549	90fd6680-349f-11d8-aa2d-b8a03c50a862	PRESERVED_SPECIMEN	2016-06-06T13:48Z
Handroanthus_chrysanthus	-80.0779	-2.23068	GBIF	Tabebuia chrysantha (Jacq.) Nicholson	Bignoniaceae	11 km W of turnoff (near Changon) from Guayaquil-Salinas toll road, on road to Julio Moreno, dry deciduous forest.	moved<10	1974	Alwyn H. Gentry		NA	Gentry 12249	1974-10-30T00:00Z	MO	1043514	Missouri Botanical Garden	1258249147	7bd65a7a-f762-11e1-a439-00145eb45e9a	urn:catalog:MO:Tropicos:1043514	90fd6680-349f-11d8-aa2d-b8a03c50a862	PRESERVED_SPECIMEN	2016-04-17T14:37Z
Handroanthus_chrysanthus	-80.1572	-2.19972	GBIF	Tabebuia chrysantha (Jacq.) Nicholson	Bignoniaceae	26 km W of Guayaquil, Km 19 on toll road to Salinas.	validated	1974	Alwyn H. Gentry		NA	Gentry 9997	1974-02-17T00:00Z	MO	1043477	Missouri Botanical Garden	1258249121	7bd65a7a-f762-11e1-a439-00145eb45e9a	urn:catalog:MO:Tropicos:1043477	90fd6680-349f-11d8-aa2d-b8a03c50a862	PRESERVED_SPECIMEN	2016-04-17T14:37Z
Handroanthus_chrysanthus	-80.2871	-2.33601	GBIF	Tabebuia chrysantha (Jacq.) Nicholson	Bignoniaceae	Km 55 on toll road from Guayaquil to Santa Elena. Dry forest 1 km W of Ceresita.	moved<15	1974	Alwyn H. Gentry		NA	Gentry 10082	1974-02-20T00:00Z	MO	1043506	Missouri Botanical Garden	1258249152	7bd65a7a-f762-11e1-a439-00145eb45e9a	urn:catalog:MO:Tropicos:1043506	90fd6680-349f-11d8-aa2d-b8a03c50a862	PRESERVED_SPECIMEN	2016-04-17T14:37Z
Handroanthus_chrysanthus	-80.2926	-4.22922	CuevaJ	Handroanthus chrysanthus (Jacq.) S. Grose	Bignoniaceae	BS Semideciduo		2016	J. Cueva		NA	C2P1-27				contact J. Cueva, C.I. Espinosa	NA
Handroanthus_chrysanthus	-80.2935	-4.31248	CuevaJ	Handroanthus chrysanthus (Jacq.) S. Grose	Bignoniaceae	BS Deciduo		2016	J. Cueva		NA	A838				contact J. Cueva, C.I. Espinosa	NA
Handroanthus_chrysanthus	-80.2954	-4.22922	CuevaJ	Handroanthus chrysanthus (Jacq.) S. Grose	Bignoniaceae	BS Semideciduo		2016	J. Cueva		NA	C2P2-117				contact J. Cueva, C.I. Espinosa	NA
Handroanthus_chrysanthus	-80.3024	-0.198695	GBIF	Tabebuia chrysantha (Jacq.) Nicholson	Bignoniaceae	Cerro del Matal, 3 km northwest of Jama, 1 km inland from seashore. Tropical dry forest with Ceiba trichistandra.	moved<3	1998	David Neill|QCNE Botany Interns	D.A. Neill	100	Neill 11613	1998-12-17T00:00Z	MO	1297518	Missouri Botanical Garden	1258512458	7bd65a7a-f762-11e1-a439-00145eb45e9a	urn:catalog:MO:Tropicos:1297518	90fd6680-349f-11d8-aa2d-b8a03c50a862	PRESERVED_SPECIMEN	2016-04-17T14:37Z
Handroanthus_chrysanthus	-80.3059	-4.3431	CuevaJ	Handroanthus chrysanthus (Jacq.) S. Grose	Bignoniaceae	BS Deciduo		2016	J. Cueva		NA	A979				contact J. Cueva, C.I. Espinosa	NA
Handroanthus_chrysanthus	-80.3083	-4.22576	CuevaJ	Handroanthus chrysanthus (Jacq.) S. Grose	Bignoniaceae	BS Semideciduo		2016	J. Cueva		NA	A350				contact J. Cueva, C.I. Espinosa	NA
Handroanthus_chrysanthus	-80.3184	-4.24618	CuevaJ	Handroanthus chrysanthus (Jacq.) S. Grose	Bignoniaceae	BS Semideciduo		2016	J. Cueva		NA	A515				contact J. Cueva, C.I. Espinosa	NA
Handroanthus_chrysanthus	-80.3212	-4.24618	CuevaJ	Handroanthus chrysanthus (Jacq.) S. Grose	Bignoniaceae	BS Semideciduo		2016	J. Cueva		NA	A012				contact J. Cueva, C.I. Espinosa	NA
Handroanthus_chrysanthus	-80.327	-4.34312	CuevaJ	Handroanthus chrysanthus (Jacq.) S. Grose	Bignoniaceae	BS Deciduo		2016	J. Cueva		NA	A1069				contact J. Cueva, C.I. Espinosa	NA
Handroanthus_chrysanthus	-80.329	-4.34313	CuevaJ	Handroanthus chrysanthus (Jacq.) S. Grose	Bignoniaceae	BS Deciduo		2016	J. Cueva		NA	A771				contact J. Cueva, C.I. Espinosa	NA
Handroanthus_chrysanthus	-80.3365	-4.24109	CuevaJ	Handroanthus chrysanthus (Jacq.) S. Grose	Bignoniaceae	BS Semideciduo		2016	J. Cueva		NA	A437				contact J. Cueva, C.I. Espinosa	NA
Handroanthus_chrysanthus	-80.3393	-4.24109	CuevaJ	Handroanthus chrysanthus (Jacq.) S. Grose	Bignoniaceae	BS Semideciduo		2016	J. Cueva		NA	A174				contact J. Cueva, C.I. Espinosa	NA
Handroanthus_chrysanthus	-80.3393	-4.23829	CuevaJ	Handroanthus chrysanthus (Jacq.) S. Grose	Bignoniaceae	BS Semideciduo		2016	J. Cueva		NA	A344				contact J. Cueva, C.I. Espinosa	NA
Handroanthus_chrysanthus	-80.3442	-4.34314	CuevaJ	Handroanthus chrysanthus (Jacq.) S. Grose	Bignoniaceae	BS Deciduo		2016	J. Cueva		NA	A1095				contact J. Cueva, C.I. Espinosa	NA
Handroanthus_chrysanthus	-80.3901	-4.03476	CuevaJ	Handroanthus chrysanthus (Jacq.) S. Grose	Bignoniaceae	BS Deciduo		2016	J. Cueva		NA	A2079				contact J. Cueva, C.I. Espinosa	NA
Handroanthus_chrysanthus	-80.4107	-0.569818	GBIF	Tabebuia chrysantha (Jacq.) Nicholson	Bignoniaceae	Along farm road due east of Hacienda Napo (Moteles del Playa) at N edge of San Vincente, 3-4 km E of ocean ca. 6 km N of Bahia de Caracas. Tropical dry forest.	moved<10	1980	Thomas B. Croat	A. Gentry (MO)	50	Croat 50698	1980-10-15T00:00Z	MO	1043287	Missouri Botanical Garden	1258248900	7bd65a7a-f762-11e1-a439-00145eb45e9a	urn:catalog:MO:Tropicos:1043287	90fd6680-349f-11d8-aa2d-b8a03c50a862	PRESERVED_SPECIMEN	2016-04-17T14:37Z
Handroanthus_chrysanthus	-80.4322	-0.636222	GBIF	Tabebuia chrysantha (Jacq.) Nicholson	Bignoniaceae	Bahia de Carquez, Leonidas Plaza (thickets along the road ESE, just outside the village according to gbifid: 1096646937)	moved<60	1981	Benkt Sparre		NA	Sparre 19732	1981-02-19T00:00Z	MO	1043395	Missouri Botanical Garden	1258249016	7bd65a7a-f762-11e1-a439-00145eb45e9a	urn:catalog:MO:Tropicos:1043395	90fd6680-349f-11d8-aa2d-b8a03c50a862	PRESERVED_SPECIMEN	2016-04-17T14:37Z
Handroanthus_chrysanthus	-80.4335	-0.617026	GBIF	Tabebuia chrysantha (Jacq.) Nicholson	Bignoniaceae	Bahia de Caraquz, Leonidas Plaza	moved<1	1981	Benkt Sparre		NA	Sparre 19624	1981-02-04T00:00Z	MO	1043386	Missouri Botanical Garden	1258249022	7bd65a7a-f762-11e1-a439-00145eb45e9a	urn:catalog:MO:Tropicos:1043386	90fd6680-349f-11d8-aa2d-b8a03c50a862	PRESERVED_SPECIMEN	2016-04-17T14:37Z
Handroanthus_chrysanthus	-80.4396	-4.01847	CuevaJ	Handroanthus chrysanthus (Jacq.) S. Grose	Bignoniaceae	BS Deciduo		2016	J. Cueva		NA	C3P3-15				contact J. Cueva, C.I. Espinosa	NA
Handroanthus_chrysanthus	-80.52	-1.51	GBIF	Tabebuia chrysantha subsp. pluvicola A. Gentry	Bignoniaceae	21 km S of Jipijapa on road to Guayaquil, 23 km N of Cascol, partially deciduous forest.	validated	1974	Alwyn H. Gentry		370	Gentry 12214	1974-10-29T00:00Z	MO	1043724	Missouri Botanical Garden	1258249385	7bd65a7a-f762-11e1-a439-00145eb45e9a	urn:catalog:MO:Tropicos:1043724	90fd6680-349f-11d8-aa2d-b8a03c50a862	PRESERVED_SPECIMEN	2016-06-06T13:22Z
Handroanthus_chrysanthus	-80.6936	-1.56235	GBIF	Tabebuia chrysantha subsp. pluvicola A. Gentry	Bignoniaceae	Machalilla National Park, zona de San Sebastian, 8-9 km SE of Agua Blanca, patch of remnant moist forest. TRANSECT # 3	moved<3	1991	Alwyn H. Gentry|Carmen Josse		550	Gentry 72468	1991-01-20T00:00Z	MO	482857	Missouri Botanical Garden	1261188291	7bd65a7a-f762-11e1-a439-00145eb45e9a	urn:catalog:MO:Tropicos:482857	90fd6680-349f-11d8-aa2d-b8a03c50a862	PRESERVED_SPECIMEN	2016-04-17T14:37Z
Handroanthus_chrysanthus	-80.7167	-1.58333	GBIF	Tabebuia chrysantha (Jacq.) Nicholson	Bignoniaceae	Machalilla National Park, Estero Manta Blanca, 2 hours SE of Agua Blanca, dry forest. TRANSECT # 1	validated	1991	Alwyn H. Gentry|Carmen Josse		360	Gentry 72736	1991-01-24T00:00Z	MO	482271	Missouri Botanical Garden	1261187669	7bd65a7a-f762-11e1-a439-00145eb45e9a	urn:catalog:MO:Tropicos:482271	90fd6680-349f-11d8-aa2d-b8a03c50a862	PRESERVED_SPECIMEN	2016-04-17T14:37Z
Handroanthus_chrysanthus	-80.7311	-1.79153	GBIF	Tabebuia chrysantha (Jacq.) Nicholson	Bignoniaceae	2-4 km E from Recinto Olon, ca. 10 km N of Manglaralto.	moved<2	1974	Alwyn H. Gentry		NA	Gentry 10033	1974-02-19T00:00Z	MO	1043497	Missouri Botanical Garden	1258249133	7bd65a7a-f762-11e1-a439-00145eb45e9a	urn:catalog:MO:Tropicos:1043497	90fd6680-349f-11d8-aa2d-b8a03c50a862	PRESERVED_SPECIMEN	2016-04-17T14:37Z
Handroanthus_chrysanthus	-80.7529	-1.80818	GBIF	Tabebuia chrysantha (Jacq.) Nicholson	Bignoniaceae	1 km S of Recinto Olon, 3 km N of Montaå´ÌÜ_ito, dry steep slopes facing Pacific.	moved<2	1974	Alwyn H. Gentry		NA	Gentry 10029	1974-02-19T00:00Z	MO	1043486	Missouri Botanical Garden	1258249128	7bd65a7a-f762-11e1-a439-00145eb45e9a	urn:catalog:MO:Tropicos:1043486	90fd6680-349f-11d8-aa2d-b8a03c50a862	PRESERVED_SPECIMEN	2016-04-17T14:37Z
Handroanthus_chrysanthus	-80.7667	-1.68333	GBIF	Tabebuia chrysantha subsp. pluvicola A. Gentry	Bignoniaceae	Valley of Rio Ayampe, border with Manabi, SW of Guale.	validated	1991	Alwyn H. Gentry|Carmen Josse		180	Gentry 72383	1991-01-18T00:00Z	MO	482031	Missouri Botanical Garden	1261187406	7bd65a7a-f762-11e1-a439-00145eb45e9a	urn:catalog:MO:Tropicos:482031	90fd6680-349f-11d8-aa2d-b8a03c50a862	PRESERVED_SPECIMEN	2016-04-17T14:37Z
Loxopterygium_huasango	-79.35	-4	AguirreZ	Loxopterygium huasango Spruce ex Engl.	Anacardiaceae	Huaico (S. de La Toma)		1947	Reinaldo Espinosa		1400						NA
Loxopterygium_huasango	-79.4167	-3.93333	AguirreZ	Loxopterygium huasango Spruce ex Engl.	Anacardiaceae	A 2 km del Boqueron vía a Catamayo.		1998	Pablo Lozano & Simon Laegaard		1650						NA
Loxopterygium_huasango	-79.5067	-4.17361	AguirreZ	Loxopterygium huasango Spruce ex Engl.	Anacardiaceae	Cento Loja, Las Huacas.		1985	Francisco Vivar C.		1670						NA
Loxopterygium_huasango	-79.6833	-4.01667	AguirreZ	Loxopterygium huasango Spruce ex Engl.	Anacardiaceae	Playas, junto al puente		1998	Pablo Lozano, Simon Laegaard & Personal del Herbario		930						NA
Loxopterygium_huasango	-79.7667	-4.06667	AguirreZ	Loxopterygium huasango Spruce ex Engl.	Anacardiaceae	A 15 Km de Sapotepamba		1997	Pablo Lozano, B. B. Klitgaard & Personal del Herbario		1180						NA
Loxopterygium_huasango	-79.8831	-4.21694	AguirreZ	Loxopterygium huasango Spruce ex Engl.	Anacardiaceae	Tangula, Cantón Macaá		2000	Omar Cabrera , Roberth Alvarado, Carlos Rosales & Orlando S‰ÛÁnchez.	Det. por: Cabrera (LOJA), 2000	800						NA
Loxopterygium_huasango	-79.9167	-4.23333	AguirreZ	Loxopterygium huasango Spruce ex Engl.	Anacardiaceae	Reserva Natural Laipuna, road Catacocha - Macaá, NW of Portachuelo, premontane dry forest.		2010	J. Homeier & Laipuna field course 2010		400-1400						NA
Loxopterygium_huasango	-80.0547	-3.79667	AguirreZ	Loxopterygium huasango Spruce ex Engl.	Anacardiaceae	Valle Hermoso.		1976	Francisco Vivar C. & Estudiantes	Det. T. Delgado (LOJA), 1997	200						NA
Loxopterygium_huasango	-80.1	-4.26667	AguirreZ	Loxopterygium huasango Spruce ex Engl.	Anacardiaceae	Sector Algodonal entre Macaá y Zapotillo.		1997	Pablo Lozano & Gwilym Lewis		500						NA
Loxopterygium_huasango	-80.2333	-4.3	AguirreZ	Loxopterygium huasango Spruce ex Engl.	Anacardiaceae	Hacienda "La Ceiba" a 8 Km N de Zapotillo. Bosque seco tropical.		1975	Alfredo Samaniego & Francisco Vivar		350						NA
Loxopterygium_huasango	-80.2602	-4.23082	CuevaJ	Loxopterygium huasango Spruce ex Engl.	Anacardiaceae	BS Deciduo		2016	J. Cueva			A4049				contact J. Cueva, C.I. Espinosa	NA
Loxopterygium_huasango	-80.263	-4.23082	CuevaJ	Loxopterygium huasango Spruce ex Engl.	Anacardiaceae	BS Deciduo		2016	J. Cueva			A4176				contact J. Cueva, C.I. Espinosa	NA
Loxopterygium_huasango	-80.2935	-4.31248	CuevaJ	Loxopterygium huasango Spruce ex Engl.	Anacardiaceae	BS Deciduo		2016	J. Cueva			A904				contact J. Cueva, C.I. Espinosa	NA
Loxopterygium_huasango	-80.306	-4.23747	AguirreZ	Loxopterygium huasango Spruce ex Engl.	Anacardiaceae	Cantón Zapotillo, Via a Bejucal		2005	Orlando Sanchez & Alain Carretero		580-730						NA
Loxopterygium_huasango	-80.3111	-4.22576	CuevaJ	Loxopterygium huasango Spruce ex Engl.	Anacardiaceae	BS Semideciduo		2016	J. Cueva			A151				contact J. Cueva, C.I. Espinosa	NA
Loxopterygium_huasango	-80.329	-4.34313	CuevaJ	Loxopterygium huasango Spruce ex Engl.	Anacardiaceae	BS Deciduo		2016	J. Cueva			A750				contact J. Cueva, C.I. Espinosa	NA
Loxopterygium_huasango	-80.3443	-4.31482	CuevaJ	Loxopterygium huasango Spruce ex Engl.	Anacardiaceae	BS Deciduo		2016	J. Cueva			A4328				contact J. Cueva, C.I. Espinosa	NA
Loxopterygium_huasango	-80.3765	-4.29886	CuevaJ	Loxopterygium huasango Spruce ex Engl.	Anacardiaceae	BS Deciduo		2016	J. Cueva			C4P3-31				contact J. Cueva, C.I. Espinosa	NA
Loxopterygium_huasango	-80.3901	-4.03476	CuevaJ	Loxopterygium huasango Spruce ex Engl.	Anacardiaceae	BS Deciduo		2016	J. Cueva			A2075				contact J. Cueva, C.I. Espinosa	NA
Loxopterygium_huasango	-80.4035	-4.34691	CuevaJ	Loxopterygium huasango Spruce ex Engl.	Anacardiaceae	BS Deciduo		2016	J. Cueva			C5P2-77				contact J. Cueva, C.I. Espinosa	NA
Loxopterygium_huasango	-80.6431	-2.41607	GBIF	Loxopterygium huasango Spruce ex Engl.	Anacardiaceae	Guayas - Chanduy, in litore Maris Pacifici/Provincia del Guayas	moved<70	NA	Spruce, R. (Coll. Barbey-Boissier)	Barfod, A. S. (1985)				G	G-G-189965/1		1144707105	f577c9f3-ae71-4278-b6bf-512ba1dfaa21		43a26bbf-466a-4335-96cc-01d0656c614a	PRESERVED_SPECIMEN	2016-04-16T02:34Z
Loxopterygium_huasango	-80.6833	-2.38333	GBIF	Loxopterygium huasango Spruce ex Engl.	Anacardiaceae	1 km NW of Chanduy towards Atahualpa. Savanna plain with gallery scrub.	validated	1973	L.B. Holm-Nielsen|et al.		4.5	Holm-Nielsen 2127	1973-03-10T00:00Z	MO	160072	Missouri Botanical Garden	1258834301	7bd65a7a-f762-11e1-a439-00145eb45e9a	urn:catalog:MO:Tropicos:160072	90fd6680-349f-11d8-aa2d-b8a03c50a862	PRESERVED_SPECIMEN	2016-04-17T14:30Z
Loxopterygium_huasango	-80.8626	-2.21614	GBIF	Loxopterygium huasango Spruce ex Engl.	Anacardiaceae	Ecuador, prov. Guayas, Sta. Elena	moved<70	1997	X. Cornejo & C. Bonifaz		45	5686	1997-08-23T00:00Z	S	S10-42858		1096742330	0943f690-fde5-11dd-83f4-b8a03c50a862	S:VascularPlants:S10-42858	4c415e40-1e21-11de-9e40-a0d6ecebb8bf	PRESERVED_SPECIMEN	2016-04-17T16:39Z
Loxopterygium_huasango	-80.8706	-2.26511	GBIF	Loxopterygium huasango Spruce ex Engl.	Anacardiaceae	4-6 km S of Santa Elena on road to Anceon, very dry scrub, near sea level.	moved<5	1974	Alwyn H. Gentry	A. Barford		Gentry 10012	1974-02-18T00:00Z	MO	1791781	Missouri Botanical Garden	1259041339	7bd65a7a-f762-11e1-a439-00145eb45e9a	urn:catalog:MO:Tropicos:1791781	90fd6680-349f-11d8-aa2d-b8a03c50a862	PRESERVED_SPECIMEN	2016-04-17T14:30Z
Piscidia_carthagenensis	-79.1333	-3.41666	GBIF	Dalea carthagenensis var. brevis (J.F.Macbr.)Barneby	Fabaceae	Road Saraguro-Cuenca, 5 km N of Oå´ÌÜ_a	validated	1998	Gwilym P. Lewis|Bente B. Klitgaard|Colin E. Hughes|Larry G. Lewis	G. Lewis	2200	Lewis 3816	1998-01-17T00:00Z	MO	3184547	Missouri Botanical Garden	1260575513	7bd65a7a-f762-11e1-a439-00145eb45e9a	urn:catalog:MO:Tropicos:3184547	90fd6680-349f-11d8-aa2d-b8a03c50a862	PRESERVED_SPECIMEN	2016-04-17T14:53Z
Piscidia_carthagenensis	-79.1654	-3.42711	GBIF	Dalea carthagenensis var. brevis (J.F.Macbr.)Barneby	Fabaceae	Rio Leon, north of Oå´ÌÜ_a.	moved<5	1989	Laurence J. Dorr|Ivan A. Valdespino Q.	R. Barneby (NY)	1970	Dorr 6662	1989-07-15T00:00Z	MO	1119956	Missouri Botanical Garden	1258331555	7bd65a7a-f762-11e1-a439-00145eb45e9a	urn:catalog:MO:Tropicos:1119956	90fd6680-349f-11d8-aa2d-b8a03c50a862	PRESERVED_SPECIMEN	2016-04-17T14:53Z
Piscidia_carthagenensis	-79.2761	-3.9836	GBIF	Dalea carthagenensis var. brevis (J.F.Macbr.)Barneby	Fabaceae	Road Loja to Catamayo, km 22, 300m along track to the right.	moved<3	1996	Gwilym P. Lewis|M.B. Klitgaard	D.A. Neill (MO)	2100	Lewis 2402	1996-07-05T00:00Z	MO	1371018	Missouri Botanical Garden	1258592076	7bd65a7a-f762-11e1-a439-00145eb45e9a	urn:catalog:MO:Tropicos:1371018	90fd6680-349f-11d8-aa2d-b8a03c50a862	PRESERVED_SPECIMEN	2016-04-17T14:53Z
Piscidia_carthagenensis	-79.3	-4	GBIF	Dalea carthagenensis var. brevis (J.F.Macbr.)Barneby	Fabaceae	Western slopes of Cerro Villonaco.	validated	1974	Gunnar Wilhelm Harling|Lennart Andersson	R. Barneby (NY)	1950	Harling 13305	1974-04-09T00:00Z	MO	1119968	Missouri Botanical Garden	1258331590	7bd65a7a-f762-11e1-a439-00145eb45e9a	urn:catalog:MO:Tropicos:1119968	90fd6680-349f-11d8-aa2d-b8a03c50a862	PRESERVED_SPECIMEN	2016-04-17T14:53Z
Piscidia_carthagenensis	-79.3012	-4.00593	GBIF	Dalea carthagenensis var. brevis (J.F.Macbr.)Barneby	Fabaceae	Old road Catamayo (La Toma)-Loja, km 0.5, c. 12 km from Catamayo.	moved<3	1997	Gwilym P. Lewis	D.A. Neill (MO)	2200	Lewis 3326	1997-05-21T00:00Z	MO	1371016	Missouri Botanical Garden	1258592068	7bd65a7a-f762-11e1-a439-00145eb45e9a	urn:catalog:MO:Tropicos:1371016	90fd6680-349f-11d8-aa2d-b8a03c50a862	PRESERVED_SPECIMEN	2016-04-17T14:53Z
Piscidia_carthagenensis	-79.32	-3.99406	GBIF	Dalea carthagenensis var. brevis (J.F.Macbr.)Barneby	Fabaceae	Road Loja-La Toma, km 20.	moved<2	1996	Gwilym P. Lewis	D.A. Neill (MO)	2150	Lewis 2311	1996-05-24T00:00Z	MO	1371017	Missouri Botanical Garden	1258592072	7bd65a7a-f762-11e1-a439-00145eb45e9a	urn:catalog:MO:Tropicos:1371017	90fd6680-349f-11d8-aa2d-b8a03c50a862	PRESERVED_SPECIMEN	2016-04-17T14:53Z
Piscidia_carthagenensis	-79.3517	-4.04694	GBIF	Dalea carthagenensis var. brevis (J.F.Macbr.)Barneby	Fabaceae	Rd. La Toma - El Tambo, km 10. Xerophytic vegetation with cacti.	validated	2001	Jens E. Madsen|Anja Byg|Carlos Chimbo	Lewis, G.P. (K)	1300	Madsen 7769	2001-04-29T00:00Z	MO	2681796	Missouri Botanical Garden	1260021070	7bd65a7a-f762-11e1-a439-00145eb45e9a	urn:catalog:MO:Tropicos:2681796	90fd6680-349f-11d8-aa2d-b8a03c50a862	PRESERVED_SPECIMEN	2016-04-17T14:53Z
Piscidia_carthagenensis	-79.3833	-3.95	GBIF	Dalea carthagenensis var. brevis (J.F.Macbr.)Barneby	Fabaceae	Carretera Loja-Piå´ÌÜ_as, colecciones entre La Toma-San Pedro de la Bendita, vegetacion seca-arenosa.	validated	1983	Jaime L. Jaramillo|V. Winnerskjold	Neill	1450	Jaramillo Asanza 5824	1983-08-18T00:00Z	MO	3182830	Missouri Botanical Garden	1260573727	7bd65a7a-f762-11e1-a439-00145eb45e9a	urn:catalog:MO:Tropicos:3182830	90fd6680-349f-11d8-aa2d-b8a03c50a862	PRESERVED_SPECIMEN	2016-04-17T14:53Z
Piscidia_carthagenensis	-79.401	-3.28098	GBIF	Dalea carthagenensis var. brevis (J.F.Macbr.)Barneby	Fabaceae	"8-10 km. W. Of Santa Isabel. Desertic valley (in rain shadow) with sporadic cacti, bromeliads and croton shrubs. Riverine vegetation along creek"	moved<10	1986	Isabelle Grignon	D.A. Neill	1100	Grignon 84036	1986-12-21T00:00Z	MO	1086494	Missouri Botanical Garden	1258296028	7bd65a7a-f762-11e1-a439-00145eb45e9a	urn:catalog:MO:Tropicos:1086494	90fd6680-349f-11d8-aa2d-b8a03c50a862	PRESERVED_SPECIMEN	2016-04-17T14:53Z
Piscidia_carthagenensis	-79.4167	-3.95	GBIF	Dalea carthagenensis (Jacq.)J.F.Macbr.	Fabaceae	Road Catamayo-Catacocha, c. km 7.	validated	1996	Bente B. Klitgaard|Gwilym P. Lewis	Det. D. Neill	1600	Klitgaard 131	1996-04-16T00:00Z	MO	1426010	Missouri Botanical Garden	1258652672	7bd65a7a-f762-11e1-a439-00145eb45e9a	urn:catalog:MO:Tropicos:1426010	90fd6680-349f-11d8-aa2d-b8a03c50a862	PRESERVED_SPECIMEN	2016-04-17T14:53Z
Piscidia_carthagenensis	-79.4362	-3.95632	GBIF	Dalea carthagenensis var. brevis (J.F.Macbr.)Barneby	Fabaceae	16 km west of Catamayo.	moved<30	1989	Clarence D. Johnson	D.A. Neill	1800	Johnson 4323-89	1989-01-24T00:00Z	MO	1197639	Missouri Botanical Garden	1258404051	7bd65a7a-f762-11e1-a439-00145eb45e9a	urn:catalog:MO:Tropicos:1197639	90fd6680-349f-11d8-aa2d-b8a03c50a862	PRESERVED_SPECIMEN	2016-04-17T14:53Z
Piscidia_carthagenensis	-79.45	-3.95	GBIF	Dalea carthagenensis var. brevis (J.F.Macbr.)Barneby	Fabaceae	Road Loja-Zaruma, between San Pedro and Chinches, dry grass steppe and scrub.	validated	1974	Gunnar Wilhelm Harling|Lennart Andersson	R. Barneby (NY)	2050	Harling 14119	1974-04-30T00:00Z	MO	1119971	Missouri Botanical Garden	1258331580	7bd65a7a-f762-11e1-a439-00145eb45e9a	urn:catalog:MO:Tropicos:1119971	90fd6680-349f-11d8-aa2d-b8a03c50a862	PRESERVED_SPECIMEN	2016-04-17T14:53Z
Piscidia_carthagenensis	-79.5	-3.3	GBIF	Dalea carthagenensis var. brevis (J.F.Macbr.)Barneby	Fabaceae	Road Pasaje-Santa Isabel-Giron, valley of Rio Jubones, mountain rain forest to dry steppe vegetation	validated	1974	Gunnar Wilhelm Harling|Lennart Andersson	Barneby	1100	Harling 14430	1974-05-07T00:00Z	MO	3183581	Missouri Botanical Garden	1260574396	7bd65a7a-f762-11e1-a439-00145eb45e9a	urn:catalog:MO:Tropicos:3183581	90fd6680-349f-11d8-aa2d-b8a03c50a862	PRESERVED_SPECIMEN	2016-04-17T14:53Z
Piscidia_carthagenensis	-79.8833	-2.16666	GBIF	Piscidia carthagenensis Jacq.	Fabaceae	Guayaquil	validated	1965	Alicia A. de Delgado	D.A. Neill	20	Delgado 104		MO	1130803	Missouri Botanical Garden	1258343419	7bd65a7a-f762-11e1-a439-00145eb45e9a	urn:catalog:MO:Tropicos:1130803	90fd6680-349f-11d8-aa2d-b8a03c50a862	PRESERVED_SPECIMEN	2016-04-17T14:54Z
Piscidia_carthagenensis	-79.9167	-4.23333	GBIF	Piscidia carthagenensis Jacq.	Fabaceae	Reserva privada Laipuna, road Catacocha - Macara, NW of Portachuelo , premontane dry forest	validated	2004	Juergen Homeier|Florian A. Werner	J. Homeier	900	Homeier 1320	2004-03-31T00:00Z	MO	3579241	Missouri Botanical Garden	1261011046	7bd65a7a-f762-11e1-a439-00145eb45e9a	urn:catalog:MO:Tropicos:3579241	90fd6680-349f-11d8-aa2d-b8a03c50a862	PRESERVED_SPECIMEN	2016-04-17T14:54Z
Piscidia_carthagenensis	-79.9381	-2.1814	GBIF	Piscidia carthagenensis Jacq.	Fabaceae	Cerros San Eduardo. Bosque seco tropical. Intervenido.	moved<5	1996	Carmen Bonifaz|Xavier Cornejo S.		140	Bonifaz 3510	1996-10-27T00:00Z	MO	3213367	Missouri Botanical Garden	1260607073	7bd65a7a-f762-11e1-a439-00145eb45e9a	urn:catalog:MO:Tropicos:3213367	90fd6680-349f-11d8-aa2d-b8a03c50a862	PRESERVED_SPECIMEN	2016-04-17T14:54Z
Piscidia_carthagenensis	-79.9387	-4.2079	CuevaJ	Piscidia carthagenensis Jacq.	Fabaceae	BS Semideciduo		2016	J. Cueva		NA	A2597			NA	contact J. Cueva, C.I. Espinosa	NA
Piscidia_carthagenensis	-79.9409	-4.20528	CuevaJ	Piscidia carthagenensis Jacq.	Fabaceae	BS Semideciduo		2016	J. Cueva		NA	A2671			NA	contact J. Cueva, C.I. Espinosa	NA
Piscidia_carthagenensis	-79.9638	-2.01046	GBIF	Piscidia carthagenensis Jacq.	Fabaceae	Capeira. Km 21 on the Guayaquil to Daule road.	moved<15	1981	Calaway H. Dodson|P.M. Dodson		110	Dodson 11243	1981-09-16T00:00Z	MO	1078218	Missouri Botanical Garden	1258287063	7bd65a7a-f762-11e1-a439-00145eb45e9a	urn:catalog:MO:Tropicos:1078218	90fd6680-349f-11d8-aa2d-b8a03c50a862	PRESERVED_SPECIMEN	2016-04-17T14:53Z
Piscidia_carthagenensis	-79.9831	-1.98083	GBIF	Piscidia carthagenensis Jacq.	Fabaceae	Capeira, 23 1/2 km N of Guayaquil on road to Daule.	validated	1981	Calaway H. Dodson|P.M. Dodson|W. Clendenin|P. Clendenin	D. Neill (MO)	150	Dodson 11031	1981-05-21T00:00Z	MO	1079857	Missouri Botanical Garden	1258288808	7bd65a7a-f762-11e1-a439-00145eb45e9a	urn:catalog:MO:Tropicos:1079857	90fd6680-349f-11d8-aa2d-b8a03c50a862	PRESERVED_SPECIMEN	2016-04-17T14:54Z
Piscidia_carthagenensis	-79.9833	-2.15	GBIF	Piscidia carthagenensis Jacq.	Fabaceae	Cerro Azul.	validated	1967	P. Velez	R.H. Maxwell	NA	Velez 800		MO	3216313	Missouri Botanical Garden	1260610515	7bd65a7a-f762-11e1-a439-00145eb45e9a	urn:catalog:MO:Tropicos:3216313	90fd6680-349f-11d8-aa2d-b8a03c50a862	PRESERVED_SPECIMEN	2016-04-17T14:54Z
Piscidia_carthagenensis	-80.1	-4.3	GBIF	Piscidia carthagenensis Jacq.	Fabaceae	Macara-Zapotillo, km 25, track to casa of senhor Vicente Rey, km 2, by abandoned finca. Vegetation: bosque seco.	validated	1997	George Lewis|Pablo Lozano		630	Lewis 3053	1997-03-06T00:00Z	MO	3212302	Missouri Botanical Garden	1260606169	7bd65a7a-f762-11e1-a439-00145eb45e9a	urn:catalog:MO:Tropicos:3212302	90fd6680-349f-11d8-aa2d-b8a03c50a862	PRESERVED_SPECIMEN	2016-04-17T14:54Z
Piscidia_carthagenensis	-80.1333	-2.16666	GBIF	Piscidia carthagenensis Jacq.	Fabaceae	Bosque Protector Cerro Blanco. Km 17 via Guayaquil-Salinas. Mirador-Sendero largo Buenavista. Bosque seco Tropical. Suelo derivado de roca caliza.	validated	1995	Tamara Nuå´ÌÜ_ez	D. Neill (MO)	300	Nuå´ÌÜ_ez 301	1995-10-01T00:00Z	MO	1063257	Missouri Botanical Garden	1258270636	7bd65a7a-f762-11e1-a439-00145eb45e9a	urn:catalog:MO:Tropicos:1063257	90fd6680-349f-11d8-aa2d-b8a03c50a862	PRESERVED_SPECIMEN	2016-04-17T14:54Z
Piscidia_carthagenensis	-80.1355	-4.26805	GBIF	Piscidia carthagenensis Jacq.	Fabaceae	Linderos. Border of dried-up stream.	validated	2000	Jens E. Madsen|R. Alvarado|Omar Cabrera|C. Rosales|O.A. Sanchez	Lewis, G.P. (K)	350	Madsen 7353	2000-09-20T00:00Z	MO	2680480	Missouri Botanical Garden	1260019619	7bd65a7a-f762-11e1-a439-00145eb45e9a	urn:catalog:MO:Tropicos:2680480	90fd6680-349f-11d8-aa2d-b8a03c50a862	PRESERVED_SPECIMEN	2016-04-17T14:54Z
Piscidia_carthagenensis	-80.2333	-4.3	GBIF	Piscidia carthagenensis Jacq.	Fabaceae	Hacienda "La Ceiba" a 8 km N de Zapotillo. Bosque seco Tropical.	validated	1975	Alfredo Samaniego V.|Francisco A. Vivar C.	Alfredo Samaniego	350	Samaniego V. 13	1975-08-04T00:00Z	MO	1079863	Missouri Botanical Garden	1258288841	7bd65a7a-f762-11e1-a439-00145eb45e9a	urn:catalog:MO:Tropicos:1079863	90fd6680-349f-11d8-aa2d-b8a03c50a862	PRESERVED_SPECIMEN	2016-04-17T14:54Z
Piscidia_carthagenensis	-80.2455	-1.80444	GBIF	Piscidia carthagenensis Jacq.	Fabaceae	4 km N W of Pedro Carbo.	validated	1974	Alwyn H. Gentry		NA	Gentry 12230	1974-10-29T00:00Z	MO	1800806	Missouri Botanical Garden	1259051514	7bd65a7a-f762-11e1-a439-00145eb45e9a	urn:catalog:MO:Tropicos:1800806	90fd6680-349f-11d8-aa2d-b8a03c50a862	PRESERVED_SPECIMEN	2016-04-17T14:53Z
Piscidia_carthagenensis	-80.2566	-4.24728	CuevaJ	Piscidia carthagenensis Jacq.	Fabaceae	BS Deciduo		2016	J. Cueva		NA	C1P1-67			NA	contact J. Cueva, C.I. Espinosa	NA
Piscidia_carthagenensis	-80.2602	-4.23082	CuevaJ	Piscidia carthagenensis Jacq.	Fabaceae	BS Deciduo		2016	J. Cueva		NA	A3954			NA	contact J. Cueva, C.I. Espinosa	NA
Piscidia_carthagenensis	-80.263	-4.23082	CuevaJ	Piscidia carthagenensis Jacq.	Fabaceae	BS Deciduo		2016	J. Cueva		NA	A4156			NA	contact J. Cueva, C.I. Espinosa	NA
Piscidia_carthagenensis	-80.2907	-4.31248	CuevaJ	Piscidia carthagenensis Jacq.	Fabaceae	BS Deciduo		2016	J. Cueva		NA	A600			NA	contact J. Cueva, C.I. Espinosa	NA
Piscidia_carthagenensis	-80.2926	-4.22922	CuevaJ	Piscidia carthagenensis Jacq.	Fabaceae	BS Semideciduo		2016	J. Cueva		NA	A4429			NA	contact J. Cueva, C.I. Espinosa	NA
Piscidia_carthagenensis	-80.2954	-4.22922	CuevaJ	Piscidia carthagenensis Jacq.	Fabaceae	BS Semideciduo		2016	J. Cueva		NA	C2P2-15			NA	contact J. Cueva, C.I. Espinosa	NA
Piscidia_carthagenensis	-80.3059	-4.3431	CuevaJ	Piscidia carthagenensis Jacq.	Fabaceae	BS Deciduo		2016	J. Cueva		NA	A961			NA	contact J. Cueva, C.I. Espinosa	NA
Piscidia_carthagenensis	-80.3083	-4.22576	CuevaJ	Piscidia carthagenensis Jacq.	Fabaceae	BS Semideciduo		2016	J. Cueva		NA	A373			NA	contact J. Cueva, C.I. Espinosa	NA
Piscidia_carthagenensis	-80.3184	-4.24618	CuevaJ	Piscidia carthagenensis Jacq.	Fabaceae	BS Semideciduo		2016	J. Cueva		NA	A508			NA	contact J. Cueva, C.I. Espinosa	NA
Piscidia_carthagenensis	-80.3212	-4.24618	CuevaJ	Piscidia carthagenensis Jacq.	Fabaceae	BS Semideciduo		2016	J. Cueva		NA	A003			NA	contact J. Cueva, C.I. Espinosa	NA
Piscidia_carthagenensis	-80.327	-4.34312	CuevaJ	Piscidia carthagenensis Jacq.	Fabaceae	BS Deciduo		2016	J. Cueva		NA	A1045			NA	contact J. Cueva, C.I. Espinosa	NA
Piscidia_carthagenensis	-80.329	-4.34313	CuevaJ	Piscidia carthagenensis Jacq.	Fabaceae	BS Deciduo		2016	J. Cueva		NA	A751			NA	contact J. Cueva, C.I. Espinosa	NA
Piscidia_carthagenensis	-80.3365	-4.24109	CuevaJ	Piscidia carthagenensis Jacq.	Fabaceae	BS Semideciduo		2016	J. Cueva		NA	A438			NA	contact J. Cueva, C.I. Espinosa	NA
Piscidia_carthagenensis	-80.3393	-4.24109	CuevaJ	Piscidia carthagenensis Jacq.	Fabaceae	BS Semideciduo		2016	J. Cueva		NA	A177			NA	contact J. Cueva, C.I. Espinosa	NA
Piscidia_carthagenensis	-80.3393	-4.23829	CuevaJ	Piscidia carthagenensis Jacq.	Fabaceae	BS Semideciduo		2016	J. Cueva		NA	A343			NA	contact J. Cueva, C.I. Espinosa	NA
Piscidia_carthagenensis	-80.3415	-4.34314	CuevaJ	Piscidia carthagenensis Jacq.	Fabaceae	BS Deciduo		2016	J. Cueva		NA	A1504			NA	contact J. Cueva, C.I. Espinosa	NA
Piscidia_carthagenensis	-80.3415	-4.31763	CuevaJ	Piscidia carthagenensis Jacq.	Fabaceae	BS Deciduo		2016	J. Cueva		NA	A3836			NA	contact J. Cueva, C.I. Espinosa	NA
Piscidia_carthagenensis	-80.3667	-2.41666	GBIF	Piscidia carthagenensis Jacq.	Fabaceae	"Road Guayaquil - Salinas, near Gomez Rendon. Dry thornscrub. "	validated	1980	L.B. Holm-Nielsen|Jaime L. Jaramillo|Flavio Coello		50	Holm-Nielsen 27788	1980-10-25T00:00Z	MO	1085371	Missouri Botanical Garden	1258294892	7bd65a7a-f762-11e1-a439-00145eb45e9a	urn:catalog:MO:Tropicos:1085371	90fd6680-349f-11d8-aa2d-b8a03c50a862	PRESERVED_SPECIMEN	2016-04-17T14:53Z
Piscidia_carthagenensis	-80.3737	-4.30166	CuevaJ	Piscidia carthagenensis Jacq.	Fabaceae	BS Deciduo		2016	J. Cueva		NA	C4P1-2			NA	contact J. Cueva, C.I. Espinosa	NA
Piscidia_carthagenensis	-80.3875	-4.03476	CuevaJ	Piscidia carthagenensis Jacq.	Fabaceae	BS Deciduo		2016	J. Cueva		NA	A4735			NA	contact J. Cueva, C.I. Espinosa	NA
Piscidia_carthagenensis	-80.4007	-4.34691	CuevaJ	Piscidia carthagenensis Jacq.	Fabaceae	BS Deciduo		2016	J. Cueva		NA	C5P1-140			NA	contact J. Cueva, C.I. Espinosa	NA
Piscidia_carthagenensis	-80.4368	-4.02127	CuevaJ	Piscidia carthagenensis Jacq.	Fabaceae	BS Deciduo		2016	J. Cueva		NA	C3P1-16			NA	contact J. Cueva, C.I. Espinosa	NA
Piscidia_carthagenensis	-80.4396	-4.02127	CuevaJ	Piscidia carthagenensis Jacq.	Fabaceae	BS Deciduo		2016	J. Cueva		NA	C3P2-42			NA	contact J. Cueva, C.I. Espinosa	NA
Piscidia_carthagenensis	-80.446	-4.04842	CuevaJ	Piscidia carthagenensis Jacq.	Fabaceae	BS Deciduo		2016	J. Cueva		NA	C2P1-22			NA	contact J. Cueva, C.I. Espinosa	NA
Piscidia_carthagenensis	-80.4487	-4.04561	CuevaJ	Piscidia carthagenensis Jacq.	Fabaceae	BS Deciduo		2016	J. Cueva		NA	C2P3-4			NA	contact J. Cueva, C.I. Espinosa	NA
Piscidia_carthagenensis	-80.45	-2.4	GBIF	Dalea carthagenensis var. brevis (J.F.Macbr.)Barneby	Fabaceae	52 km east of Santa Elena.	validated	1983	Clarence D. Johnson	R. Barneby (NY)	50	Johnson 2781	1983-09-07T00:00Z	MO	1119965	Missouri Botanical Garden	1258331576	7bd65a7a-f762-11e1-a439-00145eb45e9a	urn:catalog:MO:Tropicos:1119965	90fd6680-349f-11d8-aa2d-b8a03c50a862	PRESERVED_SPECIMEN	2016-04-17T14:53Z
Piscidia_carthagenensis	-80.6151	-2.17539	GBIF	Dalea carthagenensis var. brevis (J.F.Macbr.)Barneby	Fabaceae	74 km west of Guayaquil	validated	1984	C. D. Johnson	R. C. Barneby	NA	3326	1984-07-03T00:00Z	NY	1306128	The New York Botanical Garden	1097855889	d415c253-4d61-4459-9d25-4015b9084fb0	9924c582-d012-454c-82bb-a0806ddefdc0	ae447c50-b8a8-11d8-92a4-b8a03c50a862	PRESERVED_SPECIMEN	2016-04-17T16:32Z
Piscidia_carthagenensis	-80.7329	-0.980463	GBIF	Dalea carthagenensis var. brevis (J.F.Macbr.)Barneby	Fabaceae	Manta, on the outskirts of the city of Manta. Cliffs above the sea. Dry coastal thorn scrub vegetation with scattered columnar cacti.	moved<5	1994	David Neill|Mercedes Asanza	D. Neill	20	Neill 10361	1994-06-19T00:00Z	MO	881549	Missouri Botanical Garden	1261550465	7bd65a7a-f762-11e1-a439-00145eb45e9a	urn:catalog:MO:Tropicos:881549	90fd6680-349f-11d8-aa2d-b8a03c50a862	PRESERVED_SPECIMEN	2016-04-17T14:53Z
Piscidia_carthagenensis	-80.7456	-2.11494	GBIF	Dalea carthagenensis (Jacq.)J.F.Macbr.	Fabaceae	Small hill at Pacoa, 10 km N of San Pablo, c. 2 km from the shore. W-exposed calcareous rocks.	moved<3	1973	L.B. Holm-Nielsen|et al.		50	Holm-Nielsen 2531	1973-03-26T00:00Z	MO	106203	Missouri Botanical Garden	1258269316	7bd65a7a-f762-11e1-a439-00145eb45e9a	urn:catalog:MO:Tropicos:106203	90fd6680-349f-11d8-aa2d-b8a03c50a862	PRESERVED_SPECIMEN	2016-04-17T14:53Z
Prosopis_juliflora	-79.3557	-4.00604	GBIF	Prosopis juliflora (Sw.)DC.	Fabaceae	2.5 km S of Catamayo; desert;	moved<10	1971	Bruce MacBryde	Ramon Palacios	1290	MacBryde 316	1971-05-20T00:00Z	MO	2928075	Missouri Botanical Garden	1260291961	7bd65a7a-f762-11e1-a439-00145eb45e9a	urn:catalog:MO:Tropicos:2928075	90fd6680-349f-11d8-aa2d-b8a03c50a862	PRESERVED_SPECIMEN	2016-04-17T14:54Z
Prosopis_juliflora	-79.6	-2.43333	GBIF	Prosopis juliflora (Sw.)DC.	Fabaceae	Reserva Ecologica Manglares - Churute. Laguna del Canclon. Seco en Verano e Inundado en Invierno. Topografica Plana. Area de Pastoreo en verano. Algunas islas de parecido a las Sabanas de Bolivia.	validated	1992	Carlos E. Ceron	C. Ceron (QAP)	30	Ceron Martinez 20272	1992-08-16T00:00Z	MO	1751222	Missouri Botanical Garden	1258996807	7bd65a7a-f762-11e1-a439-00145eb45e9a	urn:catalog:MO:Tropicos:1751222	90fd6680-349f-11d8-aa2d-b8a03c50a862	PRESERVED_SPECIMEN	2016-04-17T14:54Z
Prosopis_juliflora	-79.7167	-2.1	GBIF	Prosopis juliflora (Sw.)DC.	Fabaceae	Road Babahoyo - Guayaquil, near Yaguachi Nuevo. Forest remnants in swamp.	validated	1980	L.B. Holm-Nielsen|et al.		50	Holm-Nielsen 27707	1980-10-24T00:00Z	MO	99493	Missouri Botanical Garden	1261924316	7bd65a7a-f762-11e1-a439-00145eb45e9a	urn:catalog:MO:Tropicos:99493	90fd6680-349f-11d8-aa2d-b8a03c50a862	PRESERVED_SPECIMEN	2016-04-17T14:54Z
Prosopis_juliflora	-79.7996	-4.12116	GBIF	Prosopis juliflora (Sw.)DC.	Fabaceae	Close to the road running N from Macara towards Catacocha about 10 km N of El Empalme in the dry valley of the river Catamayo.	moved<10	1987	Colin E. Hughes	Hughes (FHO)	1100	Hughes 1022	1987-06-07T00:00Z	MO	1079830	Missouri Botanical Garden	1258288819	7bd65a7a-f762-11e1-a439-00145eb45e9a	urn:catalog:MO:Tropicos:1079830	90fd6680-349f-11d8-aa2d-b8a03c50a862	PRESERVED_SPECIMEN	2016-04-17T14:54Z
Prosopis_juliflora	-79.8327	-4.1191	GBIF	Prosopis juliflora (Sw.)DC.	Fabaceae	Lucarqui on the Catacocha-Macara Road, c. 7 km N of the cross-road to Celica, open thorn scrub.	moved<5	1980	Gunnar Wilhelm Harling|Lennart Andersson		600	Harling 18199		MO	2926864	Missouri Botanical Garden	1260290813	7bd65a7a-f762-11e1-a439-00145eb45e9a	urn:catalog:MO:Tropicos:2926864	90fd6680-349f-11d8-aa2d-b8a03c50a862	PRESERVED_SPECIMEN	2016-04-17T14:54Z
Prosopis_juliflora	-79.9	-2.16667	GBIF	Prosopis juliflora var. inermis (Kunth)Burkart	Fabaceae	Guayaquil.	validated	1964	Alicia A. de Delgado	J.L. Zarucchi (MO)	NA	Delgado 66	1964-07-25T00:00Z	MO	3319546	Missouri Botanical Garden	1260724355	7bd65a7a-f762-11e1-a439-00145eb45e9a	urn:catalog:MO:Tropicos:3319546	90fd6680-349f-11d8-aa2d-b8a03c50a862	PRESERVED_SPECIMEN	2016-04-17T14:54Z
Prosopis_juliflora	-79.9358	-4.17814	CuevaJ	Prosopis juliflora (Sw.)DC.	Mimosaceae	BS Semideciduo		2016	J. Cueva		NA	2280				contact J. Cueva, C.I. Espinosa	NA
Prosopis_juliflora	-79.9617	-2.00507	GBIF	Prosopis juliflora (Sw.)DC.	Fabaceae	Capeira, km 21 Guayaquil to Daule.	moved<2	1982	Calaway H. Dodson	Ramon Palacios, 1992 (TEX)	110	Dodson 12483	1982-02-15T00:00Z	MO	99321	Missouri Botanical Garden	1261922434	7bd65a7a-f762-11e1-a439-00145eb45e9a	urn:catalog:MO:Tropicos:99321	90fd6680-349f-11d8-aa2d-b8a03c50a862	PRESERVED_SPECIMEN	2016-04-17T14:54Z
Prosopis_juliflora	-79.9667	-2.16666	GBIF	Prosopis juliflora (Sw.)DC.	Fabaceae	Bosque Protector Cerro Blanco, 15 Km al oeste de Guayaquil, cerro Mirador de los Monos. Bosque seco Tropical. Suelo derivado de roca caliza.	validated	1992	Daniel Rubio|Walter A. Palacios	D. Neill (MO)	200	Rubio 2456	1992-02-26T00:00Z	MO	883117	Missouri Botanical Garden	1261552435	7bd65a7a-f762-11e1-a439-00145eb45e9a	urn:catalog:MO:Tropicos:883117	90fd6680-349f-11d8-aa2d-b8a03c50a862	PRESERVED_SPECIMEN	2016-04-17T14:54Z
Prosopis_juliflora	-79.9705	-2.01317	GBIF	Prosopis juliflora (Sw.)DC.	Fabaceae	Capeira. Km 21 on the Guayaquil to Daule road. Tropical Dry Forest.	moved<5	1981	Calaway H. Dodson		125	Dodson 11951	1981-10-25T00:00Z	MO	1126859	Missouri Botanical Garden	1258339115	7bd65a7a-f762-11e1-a439-00145eb45e9a	urn:catalog:MO:Tropicos:1126859	90fd6680-349f-11d8-aa2d-b8a03c50a862	PRESERVED_SPECIMEN	2016-04-17T14:54Z
Prosopis_juliflora	-80.0167	-2.23861	GBIF	Prosopis juliflora (Sw.)DC.	Fabaceae	20 km W of Cerecita on Guayaquil-Salinas toll road, ca. 7 km E of Changon.	validated	1974	Alwyn H. Gentry	R. Liesner (MO)	NA	Gentry 12253	1974-10-30T00:00Z	MO	1800832	Missouri Botanical Garden	1259051185	7bd65a7a-f762-11e1-a439-00145eb45e9a	urn:catalog:MO:Tropicos:1800832	90fd6680-349f-11d8-aa2d-b8a03c50a862	PRESERVED_SPECIMEN	2016-04-17T14:54Z
Prosopis_juliflora	-80.1565	-0.0825822	GBIF	Prosopis juliflora (Sw.)DC.	Fabaceae	25 km south of Pedernales (as the crow flies), property of Eudaldo (Dan Lalo) Loor; tropical dry forest adjacent shore.	moved<2	1999	Tom Delinks		42.5	Delinks 436	1999-10-11T00:00Z	MO	1565209	Missouri Botanical Garden	1258795881	7bd65a7a-f762-11e1-a439-00145eb45e9a	urn:catalog:MO:Tropicos:1565209	90fd6680-349f-11d8-aa2d-b8a03c50a862	PRESERVED_SPECIMEN	2016-04-17T14:54Z
Prosopis_juliflora	-80.2089	-3.56166	GBIF	Prosopis juliflora (Sw.)DC.	Fabaceae	A 2 km al Sur de Chacras cerca a la entrada a Balsalito en la carretera de la Reserva Militar Arenillas. Bosque seco con parches de Bosque disturbado. Suelo Paleustalf, rojo con profundidad variable.	validated	1997	Homero Vargas L.|C. Canaday|R. Miranda	D.A. Neill	200	Vargas Lopez 1157	1997-02-16T00:00Z	MO	1226055	Missouri Botanical Garden	1258435134	7bd65a7a-f762-11e1-a439-00145eb45e9a	urn:catalog:MO:Tropicos:1226055	90fd6680-349f-11d8-aa2d-b8a03c50a862	PRESERVED_SPECIMEN	2016-04-17T14:54Z
Prosopis_juliflora	-80.25	-0.2125	GBIF	Prosopis juliflora (Sw.)DC.	Fabaceae	Jama, Area 2: Approximately 1 km SW of Jama. Collected from a farm in the Jama River Valley. Jama topo map 1:50,000, cuadricula (block) N77 E81.	validated	1988	Deborah M. Pearsall		20	Pearsall 1642	1988-04-01T00:00Z	MO	100453957	Missouri Botanical Garden	1257800860	7bd65a7a-f762-11e1-a439-00145eb45e9a	urn:catalog:MO:Tropicos:100453957	90fd6680-349f-11d8-aa2d-b8a03c50a862	PRESERVED_SPECIMEN	2016-04-17T14:54Z
Prosopis_juliflora	-80.3024	-0.198695	GBIF	Prosopis juliflora (Sw.)DC.	Fabaceae	Cerro del Matal, 3 km northwest of Jama, 1 km inland from seashore. Tropical dry forest with Ceiba trichistandra.	moved<3	1998	David Neill|QCNE Botany Interns	D.A. Neill	100	Neill 11607	1998-12-17T00:00Z	MO	1297511	Missouri Botanical Garden	1258512423	7bd65a7a-f762-11e1-a439-00145eb45e9a	urn:catalog:MO:Tropicos:1297511	90fd6680-349f-11d8-aa2d-b8a03c50a862	PRESERVED_SPECIMEN	2016-04-17T14:54Z
Prosopis_juliflora	-80.3667	-2.41666	GBIF	Prosopis juliflora (Sw.)DC.	Fabaceae	Road Guayaquil - Salinas, near Gomez Rendon. Dry thornscrub.	validated	1980	L.B. Holm-Nielsen|et al.		50	Holm-Nielsen 27782	1980-10-25T00:00Z	MO	99501	Missouri Botanical Garden	1261924402	7bd65a7a-f762-11e1-a439-00145eb45e9a	urn:catalog:MO:Tropicos:99501	90fd6680-349f-11d8-aa2d-b8a03c50a862	PRESERVED_SPECIMEN	2016-04-17T14:54Z
Prosopis_juliflora	-80.4292	-0.609509	GBIF	Prosopis juliflora (Sw.)DC.	Fabaceae	Bahia de Caraquez.	moved<1	1968	Gunnar Wilhelm Harling|G.T. Storm|Bertil Str__m	R. Palacios	NA	Harling 9453		MO	2926744	Missouri Botanical Garden	1260289991	7bd65a7a-f762-11e1-a439-00145eb45e9a	urn:catalog:MO:Tropicos:2926744	90fd6680-349f-11d8-aa2d-b8a03c50a862	PRESERVED_SPECIMEN	2016-04-17T14:54Z
Prosopis_juliflora	-80.4363	-0.631202	GBIF	Prosopis juliflora (Sw.)DC.	Fabaceae	Manabi: Canton Sucre, dry forest with Ceiba,; Prosopis et al., 1.5-3 km W of Leonidas Plaza,; 25-75 m, 00å´ÌÜ__36.5'S, 80å´ÌÜ__27'W; common tree 3-4 m; high; flowers yellowish-white.	moved<3	1993	Grady L. Webster		NA	30648	1993-09-16T00:00Z	UCD	151901		1265827743	84de00a0-f762-11e1-a439-00145eb45e9a	DAV:Herbarium:151901	f0b6a090-a4c6-11d8-9534-b8a03c50a862	PRESERVED_SPECIMEN	2016-05-03T18:42Z
Prosopis_juliflora	-80.4487	-4.04561	CuevaJ	Prosopis juliflora (Sw.)DC.	Mimosaceae	BS Deciduo		2016	J. Cueva		NA	C2P3-23				contact J. Cueva, C.I. Espinosa	NA
Prosopis_juliflora	-80.6032	-0.956828	GBIF	Prosopis juliflora (Sw.)DC.	Fabaceae	Via Rocafuerte-Manta, Bosque de la Armada. Monte espinoso Tropical.	moved<10	1992	Aida Alvarez	D.A. Neill	10	Alvarez 748	1992-11-24T00:00Z	MO	98165	Missouri Botanical Garden	1261909845	7bd65a7a-f762-11e1-a439-00145eb45e9a	urn:catalog:MO:Tropicos:98165	90fd6680-349f-11d8-aa2d-b8a03c50a862	PRESERVED_SPECIMEN	2016-04-17T14:54Z
Prosopis_juliflora	-80.621	-2.36768	GBIF	Prosopis juliflora (Sw.)DC.	Fabaceae	Flora of Ecuador, Guayas, low mountain NE of Chanduy	moved<15	1973	L. Holm-Nielsen, S. Jeppesen, B. Lojtnant & B. _å´ÌÜ_llgaard		137.5	2141	1973-03-19T00:00Z	S	S10-36735		1096736394	0943f690-fde5-11dd-83f4-b8a03c50a862	S:VascularPlants:S10-36735	4c415e40-1e21-11de-9e40-a0d6ecebb8bf	PRESERVED_SPECIMEN	2016-04-17T16:37Z
Prosopis_juliflora	-80.6333	-1.25	GBIF	Prosopis juliflora (Sw.)DC.	Fabaceae	Bosque Protector Sancan y Cerro Montecristi, sector cerro Montaå´ÌÜ_as verdes, margen izquierdo rio Sancan y rio Membrillal.	validated	1998	Lider Miranda|H. Miranda	L. & H. Miranda	630	Miranda 125	1998-11-16T00:00Z	MO	1325419	Missouri Botanical Garden	1258542268	7bd65a7a-f762-11e1-a439-00145eb45e9a	urn:catalog:MO:Tropicos:1325419	90fd6680-349f-11d8-aa2d-b8a03c50a862	PRESERVED_SPECIMEN	2016-04-17T14:54Z
Prosopis_juliflora	-80.6833	-2.38333	GBIF	Prosopis juliflora (Sw.)DC.	Fabaceae	1 km NW of Chanduy towards Atahualpa. Savanna plain with gallery scrub.	validated	1973	L.B. Holm-Nielsen|et al.	R. Barneby	4.5	Holm-Nielsen 2133	1973-03-18T00:00Z	MO	99479	Missouri Botanical Garden	1261924166	7bd65a7a-f762-11e1-a439-00145eb45e9a	urn:catalog:MO:Tropicos:99479	90fd6680-349f-11d8-aa2d-b8a03c50a862	PRESERVED_SPECIMEN	2016-04-17T14:54Z
Prosopis_juliflora	-80.7329	-0.980463	GBIF	Prosopis juliflora (Sw.)DC.	Fabaceae	Manta, on the outskirts of the city of Manta. Cliffs above the sea. Dry coastal thorn scrub vegetation with scattered columnar cacti.	moved<5	1994	David Neill|Mercedes Asanza	D. Neill	20	Neill 10363	1994-06-19T00:00Z	MO	881551	Missouri Botanical Garden	1261550462	7bd65a7a-f762-11e1-a439-00145eb45e9a	urn:catalog:MO:Tropicos:881551	90fd6680-349f-11d8-aa2d-b8a03c50a862	PRESERVED_SPECIMEN	2016-04-17T14:54Z
Prosopis_juliflora	-80.7376	-1.53014	GBIF	Prosopis juliflora (Sw.)DC.	Fabaceae	Parroquia Machalilla. Parque Nacional Machalilla. Comunidad Agua Blanca. Monte Espinoso Tropical. Informantes: Isidro Ventura, Enrique Vasquez, Elias Maldonado.	moved<2	1990	Carlos E. Ceron	Carlos Ceron, 1990 (QAP)	125	Ceron Martinez 11693	1990-08-02T00:00Z	MO	82670	Missouri Botanical Garden	1261542486	7bd65a7a-f762-11e1-a439-00145eb45e9a	urn:catalog:MO:Tropicos:82670	90fd6680-349f-11d8-aa2d-b8a03c50a862	PRESERVED_SPECIMEN	2016-04-17T14:54Z
Prosopis_juliflora	-80.7502	-0.968526	GBIF	Prosopis juliflora (Sw.)DC.	Fabaceae	Manta. Dry scrub on coastal dunes just E of Tarqui, 2-3 km from Rio Manta	moved<5	1988	E.B. Madsen		10	Madsen 84364	1988-10-25T00:00Z	MO	1086142	Missouri Botanical Garden	1258295682	7bd65a7a-f762-11e1-a439-00145eb45e9a	urn:catalog:MO:Tropicos:1086142	90fd6680-349f-11d8-aa2d-b8a03c50a862	PRESERVED_SPECIMEN	2016-04-17T14:54Z
Prosopis_juliflora	-80.8167	-1.56666	GBIF	Prosopis juliflora var. inermis (Kunth)Burkart	Fabaceae	On the southern outskirts of the town of Puerto Lopez close to the road S towards Manglaralto.	validated	1987	Colin E. Hughes	Hughes (FHO)	25	Hughes 1004	1987-06-01T00:00Z	MO	1079829	Missouri Botanical Garden	1258288791	7bd65a7a-f762-11e1-a439-00145eb45e9a	urn:catalog:MO:Tropicos:1079829	90fd6680-349f-11d8-aa2d-b8a03c50a862	PRESERVED_SPECIMEN	2016-04-17T14:54Z
Prosopis_juliflora	-80.8293	-1.56696	GBIF	Prosopis juliflora (Sw.)DC.	Fabaceae	Parque Nacional Machalilla. Sector Playita. Matorral desertico Tropical. Informantes Jorge Macias & Toribio Baillon.	moved<1	1991	Carlos E. Ceron|Mery Montesdeoca|A. Bastidas|Vega, V.		120	Ceron Martinez 13964	1991-04-05T00:00Z	MO	1062788	Missouri Botanical Garden	1258270153	7bd65a7a-f762-11e1-a439-00145eb45e9a	urn:catalog:MO:Tropicos:1062788	90fd6680-349f-11d8-aa2d-b8a03c50a862	PRESERVED_SPECIMEN	2016-04-17T14:54Z
Prosopis_juliflora	-80.8519	-2.32124	GBIF	Prosopis juliflora (Sw.)DC.	Fabaceae	Ancon.	moved<2	1968	Gunnar Wilhelm Harling|G.T. Storm|Bertil Str__m	R. Palacios	NA	Harling 8818		MO	2926810	Missouri Botanical Garden	1260290573	7bd65a7a-f762-11e1-a439-00145eb45e9a	urn:catalog:MO:Tropicos:2926810	90fd6680-349f-11d8-aa2d-b8a03c50a862	PRESERVED_SPECIMEN	2016-04-17T14:54Z
Prosopis_juliflora	-80.9667	-2.21666	GBIF	Prosopis juliflora (Sw.)DC.	Fabaceae	Salinas.	validated	1978	F.M. Valverde B.	Ramon Palacios	NA	Valverde Badillo 2548		MO	2927971	Missouri Botanical Garden	1260291379	7bd65a7a-f762-11e1-a439-00145eb45e9a	urn:catalog:MO:Tropicos:2927971	90fd6680-349f-11d8-aa2d-b8a03c50a862	PRESERVED_SPECIMEN	2016-04-17T14:54Z
